# Supplementary material for: Determining the International Spread of B.1.1.523 SARS-CoV-2 Lineage with a Set of Mutations Highly Associated with Reduced Immune Neutralization
Source: Microorganisms. 2022 Jul 5;10(7):1356. doi: 10.3390/microorganisms10071356 (PMC9320768; doi:10.3390/microorganisms10071356)
Supplement: Supplementary file 1 [file microorganisms-10-01356-s001.zip › File S1.xlsx]

## Sheet: Sheet3
Sum of dG	Mutation
Antibody	EA484K	SA494P	SA494P.EA484K	dddG
15033-7_7KLH	0	0	0	0
2-15_7L5B	0	0	0	0
298_7K9Z	0	0	0	0
2H2_7DK4	0	0	0	0
52_7K9Z	0	0	0	0
Ab2-4_6XEY	0	0	0	0
B38_7BZ5	0	0	0	0
BD23_7BYR	1.0563e-06	0	0.00101194	0.00101088
BD-236_7CHB	0	0	0	0
BD-368-2_7CHF	0	0	0	0
BD-604_7CHF	0	0	0	0
BD-629_7CH5	0	0	0	0
C002_7K8T	-0.0187625	-2.59194e-05	-0.0427179	-0.0239554
C102_7K8M	0	0	0	0
C104_7K8U	0.00547506	0	0	-0.00547506
C105_6XCM	0	0	0	0
C119_7K8W	0	-0.0736943	-0.0538442	-0.0538442
C121_7K8X	0	0	0	0
C144_7K90	0	-2.07209e-05	-3.08233e-05	-3.08233e-05
C1A-B12_7KFV	0	0	0	0
CB6_7C01	0	0	0	0
COVA1-16_7JMW	0	0	0	0
COVA2-04_7JMO	0	0	0	0
COVA2-39_7JMP	0	0	-9.69707e-05	-9.69707e-05
CR3014-C8_7KZB	0	0	0	0
CR3022_6YLA	0	0	0	0
CT-P59_7CM4	0	0	-0.000311395	-0.000311395
CV07-250_6XKQ	0	0	4.70216e-06	4.70216e-06
CV07-270_6XKP	0	0	-0.0136647	-0.0136647
CV30_6XE1	0.00335173	0.00151047	0.0048527	0.00150098
DH1047_7LD1	0	0	0	0
E_7KN5	0.0108794	0.732563	0.73513	0.72425
EY6A_6ZCZ	0	0	0	0
H014_7CAI	0	0	0	0
H11-D4_6YZ5	0.370918	0.594131	0.950168	0.579251
H11-H4_6ZH9	0.462858	0.575933	1.01666	0.553798
LY-CoV481_7KMI	0	0	0	0
LY-CoV488_7KMH	0	0	0	0
LY-CoV555_7KMG	-4.34681e-06	-0.000291494	-0.000749766	-0.000745419
mNb6_7KKL	0.00951502	0.111979	0.0864796	0.0769646
MR17_7C8W	0.0334525	-0.0382488	-0.010362	-0.0438145
Nb20_7JVB	0.629586	-0.143436	0.475203	-0.154384
P17_7CWN	0	0	0	0
P2B-2F6_7BWJ	-0.00389124	0	-0.00184122	0.00205002
P2C-1A3_7CDJ	-0.000357714	0	0.00184446	0.00220218
P2C-1F11_7CDI	0	0	0	0
P4A1_7CJF	0.000930305	-0.000124041	-0.000413469	-0.00134377
REGN10933_6XDG	0	0	0	0
REGN10987_6XDG	0	0	0	0
S2A4_7JVC	0	0	0	0
S2E12_7K4N	0	0	-6.49697e-06	-6.49697e-06
S2H14_7JX3	0	0	0	0
S2M11_7K43	0	0	0	0
S304_7JX3	0	0	0	0
S309_7JX3	0	0	0	0
Sb16_7KGK	0.14398	0.11185	0.249301	0.105321
Sb45_7KGJ	0.238628	0.293552	0.490322	0.251693
Sb68_7KLW	0	0	0	0
SR4_7C8V	-0.024776	0.0333837	0.0131719	0.0379479
STE90-C11_7B3O	0	0	0	0
Ty1_6ZXN	-0.0376214	0.313103	0.0827208	0.120342
U_7KN5	0	0	0	0
V_7KN6	0	0	0	0
W_7KN7	0	0	0	0

## Sheet: Sheet1
Min of dG		Struct							Min of dG		Struct
Mutation	Antibody	_MUT.pdb	_WT.pdb	(blank)	Grand Total				Mutation	Antibody	MUT	WT	dG
EA484K	15033-7_7KLH	-18.7975	-18.7975		-18.7975				SA494P.EA484K	H11-H4_6ZH9	0.265487	-15.9389	1.01666
EA484K	2-15_7L5B	-12.9085	-12.9085		-12.9085				SA494P.EA484K	H11-D4_6YZ5	-0.56948	-11.4281	0.950168
EA484K	298_7K9Z	-17.3364	-17.3364		-17.3364				SA494P.EA484K	E_7KN5	-4.77829	-18.0401	0.73513
EA484K	2H2_7DK4	-16.4756	-16.4756		-16.4756				SA494P	E_7KN5	-4.82655	-18.0474	0.732563
EA484K	52_7K9Z	-14.4786	-14.4786		-14.4786				EA484K	Nb20_7JVB	-4.54416	-12.2678	0.629586
EA484K	Ab2-4_6XEY	-16.1672	-16.1672		-16.1672				SA494P	H11-D4_6YZ5	-4.92579	-12.1364	0.594131
EA484K	B38_7BZ5	-20.559	-20.559		-20.559				SA494P	H11-H4_6ZH9	-6.58054	-15.5177	0.575933
EA484K	BD23_7BYR	-9.46698	-9.46699		-9.46699				SA494P.EA484K	Sb45_7KGJ	-13.0021	-25.5104	0.490322
EA484K	BD-236_7CHB	-19.6517	-19.6517		-19.6517				SA494P.EA484K	Nb20_7JVB	-6.49652	-12.3791	0.475203
EA484K	BD-368-2_7CHF	-21.1977	-21.1977		-21.1977				EA484K	H11-H4_6ZH9	-8.65921	-16.1209	0.462858
EA484K	BD-604_7CHF	-19.2548	-19.2548		-19.2548				EA484K	H11-D4_6YZ5	-7.72312	-12.2768	0.370918
EA484K	BD-629_7CH5	-22.5188	-22.5188		-22.5188				SA494P	Ty1_6ZXN	-4.50003	-6.55124	0.313103
EA484K	C002_7K8T	-9.29742	-9.12619		-9.29742				SA494P	Sb45_7KGJ	-17.5726	-24.8746	0.293552
EA484K	C102_7K8M	-19.3391	-19.3391		-19.3391				SA494P.EA484K	Sb16_7KGK	-15.8757	-21.1479	0.249301
EA484K	C104_7K8U	-5.14786	-5.1762		-5.1762				EA484K	Sb45_7KGJ	-19.4229	-25.5104	0.238628
EA484K	C105_6XCM	-14.8882	-14.8882		-14.8882				EA484K	Sb16_7KGK	-18.1246	-21.1731	0.14398
EA484K	C119_7K8W	-11.8206	-11.8206		-11.8206				SA494P	mNb6_7KKL	-15.2752	-17.2014	0.111979
EA484K	C121_7K8X	-12.9166	-12.9166		-12.9166				SA494P	Sb16_7KGK	-18.6429	-20.9907	0.11185
EA484K	C144_7K90	-19.2961	-19.2961		-19.2961				SA494P.EA484K	mNb6_7KKL	-15.899	-17.4041	0.0864796
EA484K	C1A-B12_7KFV	-24.5877	-24.5877		-24.5877				SA494P.EA484K	Ty1_6ZXN	-6.01127	-6.55337	0.0827208
EA484K	CB6_7C01	-20.9852	-20.9852		-20.9852				EA484K	MR17_7C8W	-17.307	-17.906	0.0334525
EA484K	COVA1-16_7JMW	-21.6595	-21.6595		-21.6595				SA494P	SR4_7C8V	-16.8198	-17.4007	0.0333837
EA484K	COVA2-04_7JMO	-23.8026	-23.8026		-23.8026				SA494P.EA484K	SR4_7C8V	-17.1715	-17.4007	0.0131719
EA484K	COVA2-39_7JMP	-18.5623	-18.5623		-18.5623				EA484K	E_7KN5	-17.1287	-17.3171	0.0108794
EA484K	CR3014-C8_7KZB	-17.7643	-17.7643		-17.7643				EA484K	mNb6_7KKL	-17.4987	-17.6668	0.00951502
EA484K	CR3022_6YLA	-20.8309	-20.8309		-20.8309				EA484K	C104_7K8U	-5.14786	-5.1762	0.00547506
EA484K	CT-P59_7CM4	-26.3396	-26.3396		-26.3396				SA494P.EA484K	CV30_6XE1	-15.9545	-16.0323	0.0048527
EA484K	CV07-250_6XKQ	-21.2668	-21.2668		-21.2668				EA484K	CV30_6XE1	-15.9679	-16.0216	0.00335173
EA484K	CV07-270_6XKP	-22.9133	-22.9133		-22.9133				SA494P.EA484K	P2C-1A3_7CDJ	-26.7876	-26.8371	0.00184446
EA484K	CV30_6XE1	-15.9679	-16.0216		-16.0216				SA494P	CV30_6XE1	-15.9973	-16.0215	0.00151047
EA484K	DH1047_7LD1	-3.8999	-3.8999		-3.8999				SA494P.EA484K	BD23_7BYR	-9.45741	-9.46699	0.00101194
EA484K	E_7KN5	-17.1287	-17.3171		-17.3171				EA484K	P4A1_7CJF	-19.3305	-19.3485	0.000930305
EA484K	EY6A_6ZCZ	-23.2693	-23.2693		-23.2693				SA494P.EA484K	CV07-250_6XKQ	-21.2667	-21.2668	4.70216e-06
EA484K	H014_7CAI	-9.93996	-9.93996		-9.93996				EA484K	BD23_7BYR	-9.46698	-9.46699	1.0563e-06
EA484K	H11-D4_6YZ5	-7.72312	-12.2768		-12.2768				EA484K	15033-7_7KLH	-18.7975	-18.7975	0
EA484K	H11-H4_6ZH9	-8.65921	-16.1209		-16.1209				EA484K	2-15_7L5B	-12.9085	-12.9085	0
EA484K	LY-CoV481_7KMI	-19.3326	-19.3326		-19.3326				EA484K	298_7K9Z	-17.3364	-17.3364	0
EA484K	LY-CoV488_7KMH	-19.1448	-19.1448		-19.1448				EA484K	2H2_7DK4	-16.4756	-16.4756	0
EA484K	LY-CoV555_7KMG	-23.0055	-23.0054		-23.0055				EA484K	52_7K9Z	-14.4786	-14.4786	0
EA484K	mNb6_7KKL	-17.4987	-17.6668		-17.6668				EA484K	Ab2-4_6XEY	-16.1672	-16.1672	0
EA484K	MR17_7C8W	-17.307	-17.906		-17.906				EA484K	B38_7BZ5	-20.559	-20.559	0
EA484K	Nb20_7JVB	-4.54416	-12.2678		-12.2678				EA484K	BD-236_7CHB	-19.6517	-19.6517	0	0
EA484K	P17_7CWN	-12.2646	-12.2646		-12.2646				EA484K	BD-368-2_7CHF	-21.1977	-21.1977	0
EA484K	P2B-2F6_7BWJ	-24.7152	-24.6194		-24.7152				EA484K	BD-604_7CHF	-19.2548	-19.2548	0
EA484K	P2C-1A3_7CDJ	-26.8467	-26.8371		-26.8467				EA484K	BD-629_7CH5	-22.5188	-22.5188	0
EA484K	P2C-1F11_7CDI	-23.9126	-23.9126		-23.9126				EA484K	C102_7K8M	-19.3391	-19.3391	0
EA484K	P4A1_7CJF	-19.3305	-19.3485		-19.3485				EA484K	C105_6XCM	-14.8882	-14.8882	0
EA484K	REGN10933_6XDG	-11.6375	-11.6375		-11.6375				EA484K	C119_7K8W	-11.8206	-11.8206	0
EA484K	REGN10987_6XDG	-12.2598	-12.2598		-12.2598				EA484K	C121_7K8X	-12.9166	-12.9166	0
EA484K	S2A4_7JVC	-13.3036	-13.3036		-13.3036				EA484K	C144_7K90	-19.2961	-19.2961	0
EA484K	S2E12_7K4N	-15.3976	-15.3976		-15.3976				EA484K	C1A-B12_7KFV	-24.5877	-24.5877	0
EA484K	S2H14_7JX3	-22.6274	-22.6274		-22.6274				EA484K	CB6_7C01	-20.9852	-20.9852	0
EA484K	S2M11_7K43	-26.3246	-26.3246		-26.3246				EA484K	COVA1-16_7JMW	-21.6595	-21.6595	0
EA484K	S304_7JX3	-22.1655	-22.1655		-22.1655				EA484K	COVA2-04_7JMO	-23.8026	-23.8026	0
EA484K	S309_7JX3	-22.0485	-22.0485		-22.0485				EA484K	COVA2-39_7JMP	-18.5623	-18.5623	0
EA484K	Sb16_7KGK	-18.1246	-21.1731		-21.1731				EA484K	CR3014-C8_7KZB	-17.7643	-17.7643	0
EA484K	Sb45_7KGJ	-19.4229	-25.5104		-25.5104				EA484K	CR3022_6YLA	-20.8309	-20.8309	0
EA484K	Sb68_7KLW	-5.09169	-5.09169		-5.09169				EA484K	CT-P59_7CM4	-26.3396	-26.3396	0
EA484K	SR4_7C8V	-17.5994	-17.1739		-17.5994				EA484K	CV07-250_6XKQ	-21.2668	-21.2668	0
EA484K	STE90-C11_7B3O	-20.7779	-20.7779		-20.7779				EA484K	CV07-270_6XKP	-22.9133	-22.9133	0
EA484K	Ty1_6ZXN	-6.78925	-6.54309		-6.78925				EA484K	DH1047_7LD1	-3.8999	-3.8999	0
EA484K	U_7KN5	-11.6855	-11.6855		-11.6855				EA484K	EY6A_6ZCZ	-23.2693	-23.2693	0
EA484K	V_7KN6	-17.968	-17.968		-17.968				EA484K	H014_7CAI	-9.93996	-9.93996	0
EA484K	W_7KN7	-7.55823	-7.55823		-7.55823				EA484K	LY-CoV481_7KMI	-19.3326	-19.3326	0
SA494P	15033-7_7KLH	-18.7975	-18.7975		-18.7975				EA484K	LY-CoV488_7KMH	-19.1448	-19.1448	0
SA494P	2-15_7L5B	-12.9527	-12.9527		-12.9527				EA484K	P17_7CWN	-12.2646	-12.2646	0
SA494P	298_7K9Z	-17.3364	-17.3364		-17.3364				EA484K	P2C-1F11_7CDI	-23.9126	-23.9126	0
SA494P	2H2_7DK4	-16.5096	-16.5096		-16.5096				EA484K	REGN10933_6XDG	-11.6375	-11.6375	0
SA494P	52_7K9Z	-14.4786	-14.4786		-14.4786				EA484K	REGN10987_6XDG	-12.2598	-12.2598	0
SA494P	Ab2-4_6XEY	-16.1672	-16.1672		-16.1672				EA484K	S2A4_7JVC	-13.3036	-13.3036	0
SA494P	B38_7BZ5	-20.559	-20.559		-20.559				EA484K	S2E12_7K4N	-15.3976	-15.3976	0
SA494P	BD23_7BYR	-9.46699	-9.46699		-9.46699				EA484K	S2H14_7JX3	-22.6274	-22.6274	0
SA494P	BD-236_7CHB	-19.6517	-19.6517		-19.6517				EA484K	S2M11_7K43	-26.3246	-26.3246	0
SA494P	BD-368-2_7CHF	-21.0774	-21.0774		-21.0774				EA484K	S304_7JX3	-22.1655	-22.1655	0
SA494P	BD-604_7CHF	-19.2548	-19.2548		-19.2548				EA484K	S309_7JX3	-22.0485	-22.0485	0
SA494P	BD-629_7CH5	-22.5188	-22.5188		-22.5188				EA484K	Sb68_7KLW	-5.09169	-5.09169	0
SA494P	C002_7K8T	-8.87388	-8.87365		-8.87388				EA484K	STE90-C11_7B3O	-20.7779	-20.7779	0
SA494P	C102_7K8M	-19.3391	-19.3391		-19.3391				EA484K	U_7KN5	-11.6855	-11.6855	0
SA494P	C104_7K8U	-5.1533	-5.1533		-5.1533				EA484K	V_7KN6	-17.968	-17.968	0
SA494P	C105_6XCM	-14.8882	-14.8882		-14.8882				EA484K	W_7KN7	-7.55823	-7.55823	0
SA494P	C119_7K8W	-12.7134	-11.8408		-12.7134				SA494P	15033-7_7KLH	-18.7975	-18.7975	0
SA494P	C121_7K8X	-12.9166	-12.9166		-12.9166				SA494P	2-15_7L5B	-12.9527	-12.9527	0
SA494P	C144_7K90	-19.3046	-19.3042		-19.3046				SA494P	298_7K9Z	-17.3364	-17.3364	0
SA494P	C1A-B12_7KFV	-24.5877	-24.5877		-24.5877				SA494P	2H2_7DK4	-16.5096	-16.5096	0
SA494P	CB6_7C01	-20.9852	-20.9852		-20.9852				SA494P	52_7K9Z	-14.4786	-14.4786	0
SA494P	COVA1-16_7JMW	-21.6595	-21.6595		-21.6595				SA494P	Ab2-4_6XEY	-16.1672	-16.1672	0
SA494P	COVA2-04_7JMO	-23.8026	-23.8026		-23.8026				SA494P	B38_7BZ5	-20.559	-20.559	0
SA494P	COVA2-39_7JMP	-18.5587	-18.5587		-18.5587				SA494P	BD23_7BYR	-9.46699	-9.46699	0
SA494P	CR3014-C8_7KZB	-17.7643	-17.7643		-17.7643				SA494P	BD-236_7CHB	-19.6517	-19.6517	0
SA494P	CR3022_6YLA	-20.8309	-20.8309		-20.8309				SA494P	BD-368-2_7CHF	-21.0774	-21.0774	0
SA494P	CT-P59_7CM4	-25.3302	-25.3302		-25.3302				SA494P	BD-604_7CHF	-19.2548	-19.2548	0
SA494P	CV07-250_6XKQ	-21.2668	-21.2668		-21.2668				SA494P	BD-629_7CH5	-22.5188	-22.5188	0
SA494P	CV07-270_6XKP	-22.7373	-22.7373		-22.7373				SA494P	C102_7K8M	-19.3391	-19.3391	0
SA494P	CV30_6XE1	-15.9973	-16.0215		-16.0215				SA494P	C104_7K8U	-5.1533	-5.1533	0
SA494P	DH1047_7LD1	-3.8999	-3.8999		-3.8999				SA494P	C105_6XCM	-14.8882	-14.8882	0
SA494P	E_7KN5	-4.82655	-18.0474		-18.0474				SA494P	C121_7K8X	-12.9166	-12.9166	0
SA494P	EY6A_6ZCZ	-23.2693	-23.2693		-23.2693				SA494P	C1A-B12_7KFV	-24.5877	-24.5877	0
SA494P	H014_7CAI	-9.93996	-9.93996		-9.93996				SA494P	CB6_7C01	-20.9852	-20.9852	0
SA494P	H11-D4_6YZ5	-4.92579	-12.1364		-12.1364				SA494P	COVA1-16_7JMW	-21.6595	-21.6595	0
SA494P	H11-H4_6ZH9	-6.58054	-15.5177		-15.5177				SA494P	COVA2-04_7JMO	-23.8026	-23.8026	0
SA494P	LY-CoV481_7KMI	-19.3326	-19.3326		-19.3326				SA494P	COVA2-39_7JMP	-18.5587	-18.5587	0
SA494P	LY-CoV488_7KMH	-19.1448	-19.1448		-19.1448				SA494P	CR3014-C8_7KZB	-17.7643	-17.7643	0
SA494P	LY-CoV555_7KMG	-22.9917	-22.985		-22.9917				SA494P	CR3022_6YLA	-20.8309	-20.8309	0
SA494P	mNb6_7KKL	-15.2752	-17.2014		-17.2014				SA494P	CT-P59_7CM4	-25.3302	-25.3302	0
SA494P	MR17_7C8W	-17.967	-17.3051		-17.967				SA494P	CV07-250_6XKQ	-21.2668	-21.2668	0
SA494P	Nb20_7JVB	-12.746	-11.1471		-12.746				SA494P	CV07-270_6XKP	-22.7373	-22.7373	0
SA494P	P17_7CWN	-9.31985	-9.31985		-9.31985				SA494P	DH1047_7LD1	-3.8999	-3.8999	0
SA494P	P2B-2F6_7BWJ	-24.667	-24.667		-24.667				SA494P	EY6A_6ZCZ	-23.2693	-23.2693	0
SA494P	P2C-1A3_7CDJ	-26.1678	-26.1678		-26.1678				SA494P	H014_7CAI	-9.93996	-9.93996	0
SA494P	P2C-1F11_7CDI	-23.9126	-23.9126		-23.9126				SA494P	LY-CoV481_7KMI	-19.3326	-19.3326	0
SA494P	P4A1_7CJF	-19.3509	-19.3485		-19.3509				SA494P	LY-CoV488_7KMH	-19.1448	-19.1448	0
SA494P	REGN10933_6XDG	-11.6681	-11.6681		-11.6681				SA494P	P17_7CWN	-9.31985	-9.31985	0
SA494P	REGN10987_6XDG	-12.2598	-12.2598		-12.2598				SA494P	P2B-2F6_7BWJ	-24.667	-24.667	0
SA494P	S2A4_7JVC	-13.3036	-13.3036		-13.3036				SA494P	P2C-1A3_7CDJ	-26.1678	-26.1678	0
SA494P	S2E12_7K4N	-15.3919	-15.3919		-15.3919				SA494P	P2C-1F11_7CDI	-23.9126	-23.9126	0
SA494P	S2H14_7JX3	-22.6274	-22.6274		-22.6274				SA494P	REGN10933_6XDG	-11.6681	-11.6681	0
SA494P	S2M11_7K43	-26.3246	-26.3246		-26.3246				SA494P	REGN10987_6XDG	-12.2598	-12.2598	0
SA494P	S304_7JX3	-22.1655	-22.1655		-22.1655				SA494P	S2A4_7JVC	-13.3036	-13.3036	0
SA494P	S309_7JX3	-22.0485	-22.0485		-22.0485				SA494P	S2E12_7K4N	-15.3919	-15.3919	0
SA494P	Sb16_7KGK	-18.6429	-20.9907		-20.9907				SA494P	S2H14_7JX3	-22.6274	-22.6274	0
SA494P	Sb45_7KGJ	-17.5726	-24.8746		-24.8746				SA494P	S2M11_7K43	-26.3246	-26.3246	0
SA494P	Sb68_7KLW	-5.09169	-5.09169		-5.09169				SA494P	S304_7JX3	-22.1655	-22.1655	0
SA494P	SR4_7C8V	-16.8198	-17.4007		-17.4007				SA494P	S309_7JX3	-22.0485	-22.0485	0
SA494P	STE90-C11_7B3O	-20.7779	-20.7779		-20.7779				SA494P	Sb68_7KLW	-5.09169	-5.09169	0
SA494P	Ty1_6ZXN	-4.50003	-6.55124		-6.55124				SA494P	STE90-C11_7B3O	-20.7779	-20.7779	0
SA494P	U_7KN5	-11.6855	-11.6855		-11.6855				SA494P	U_7KN5	-11.6855	-11.6855	0
SA494P	V_7KN6	-17.968	-17.968		-17.968				SA494P	V_7KN6	-17.968	-17.968	0
SA494P	W_7KN7	-7.55823	-7.55823		-7.55823				SA494P	W_7KN7	-7.55823	-7.55823	0
SA494P.EA484K	15033-7_7KLH	-18.7975	-18.7975		-18.7975				SA494P.EA484K	15033-7_7KLH	-18.7975	-18.7975	0
SA494P.EA484K	2-15_7L5B	-12.9527	-12.9527		-12.9527				SA494P.EA484K	2-15_7L5B	-12.9527	-12.9527	0
SA494P.EA484K	298_7K9Z	-17.3364	-17.3364		-17.3364				SA494P.EA484K	298_7K9Z	-17.3364	-17.3364	0
SA494P.EA484K	2H2_7DK4	-16.5352	-16.5352		-16.5352				SA494P.EA484K	2H2_7DK4	-16.5352	-16.5352	0
SA494P.EA484K	52_7K9Z	-14.4786	-14.4786		-14.4786				SA494P.EA484K	52_7K9Z	-14.4786	-14.4786	0
SA494P.EA484K	Ab2-4_6XEY	-16.1672	-16.1672		-16.1672				SA494P.EA484K	Ab2-4_6XEY	-16.1672	-16.1672	0
SA494P.EA484K	B38_7BZ5	-20.559	-20.559		-20.559				SA494P.EA484K	B38_7BZ5	-20.559	-20.559	0
SA494P.EA484K	BD23_7BYR	-9.45741	-9.46699		-9.46699				SA494P.EA484K	BD-236_7CHB	-19.6517	-19.6517	0
SA494P.EA484K	BD-236_7CHB	-19.6517	-19.6517		-19.6517				SA494P.EA484K	BD-368-2_7CHF	-21.1977	-21.1977	0
SA494P.EA484K	BD-368-2_7CHF	-21.1977	-21.1977		-21.1977				SA494P.EA484K	BD-604_7CHF	-19.2548	-19.2548	0
SA494P.EA484K	BD-604_7CHF	-19.2548	-19.2548		-19.2548				SA494P.EA484K	BD-629_7CH5	-22.5188	-22.5188	0
SA494P.EA484K	BD-629_7CH5	-22.5188	-22.5188		-22.5188				SA494P.EA484K	C102_7K8M	-19.3391	-19.3391	0
SA494P.EA484K	C002_7K8T	-9.21283	-8.8354		-9.21283				SA494P.EA484K	C104_7K8U	-5.54883	-5.54883	0
SA494P.EA484K	C102_7K8M	-19.3391	-19.3391		-19.3391				SA494P.EA484K	C105_6XCM	-14.8882	-14.8882	0
SA494P.EA484K	C104_7K8U	-5.54883	-5.54883		-5.54883				SA494P.EA484K	C121_7K8X	-12.9166	-12.9166	0
SA494P.EA484K	C105_6XCM	-14.8882	-14.8882		-14.8882				SA494P.EA484K	C1A-B12_7KFV	-24.5877	-24.5877	0
SA494P.EA484K	C119_7K8W	-12.4596	-11.823		-12.4596				SA494P.EA484K	CB6_7C01	-20.9852	-20.9852	0
SA494P.EA484K	C121_7K8X	-12.9166	-12.9166		-12.9166				SA494P.EA484K	COVA1-16_7JMW	-21.6595	-21.6595	0
SA494P.EA484K	C144_7K90	-19.4664	-19.4658		-19.4664				SA494P.EA484K	COVA2-04_7JMO	-23.8026	-23.8026	0
SA494P.EA484K	C1A-B12_7KFV	-24.5877	-24.5877		-24.5877				SA494P.EA484K	CR3014-C8_7KZB	-17.7643	-17.7643	0
SA494P.EA484K	CB6_7C01	-20.9852	-20.9852		-20.9852				SA494P.EA484K	CR3022_6YLA	-20.8309	-20.8309	0
SA494P.EA484K	COVA1-16_7JMW	-21.6595	-21.6595		-21.6595				SA494P.EA484K	DH1047_7LD1	-3.8999	-3.8999	0
SA494P.EA484K	COVA2-04_7JMO	-23.8026	-23.8026		-23.8026				SA494P.EA484K	EY6A_6ZCZ	-23.2693	-23.2693	0
SA494P.EA484K	COVA2-39_7JMP	-18.5641	-18.5623		-18.5641				SA494P.EA484K	H014_7CAI	-9.93996	-9.93996	0
SA494P.EA484K	CR3014-C8_7KZB	-17.7643	-17.7643		-17.7643				SA494P.EA484K	LY-CoV481_7KMI	-19.3326	-19.3326	0
SA494P.EA484K	CR3022_6YLA	-20.8309	-20.8309		-20.8309				SA494P.EA484K	LY-CoV488_7KMH	-19.1448	-19.1448	0
SA494P.EA484K	CT-P59_7CM4	-26.0201	-26.012		-26.0201				SA494P.EA484K	P17_7CWN	-12.2965	-12.2965	0
SA494P.EA484K	CV07-250_6XKQ	-21.2667	-21.2668		-21.2668				SA494P.EA484K	P2C-1F11_7CDI	-23.9126	-23.9126	0
SA494P.EA484K	CV07-270_6XKP	-23.1965	-22.8838		-23.1965				SA494P.EA484K	REGN10933_6XDG	-11.637	-11.637	0
SA494P.EA484K	CV30_6XE1	-15.9545	-16.0323		-16.0323				SA494P.EA484K	REGN10987_6XDG	-12.2598	-12.2598	0
SA494P.EA484K	DH1047_7LD1	-3.8999	-3.8999		-3.8999				SA494P.EA484K	S2A4_7JVC	-13.3036	-13.3036	0
SA494P.EA484K	E_7KN5	-4.77829	-18.0401		-18.0401				SA494P.EA484K	S2H14_7JX3	-22.6274	-22.6274	0
SA494P.EA484K	EY6A_6ZCZ	-23.2693	-23.2693		-23.2693				SA494P.EA484K	S2M11_7K43	-26.3246	-26.3246	0
SA494P.EA484K	H014_7CAI	-9.93996	-9.93996		-9.93996				SA494P.EA484K	S304_7JX3	-22.1655	-22.1655	0
SA494P.EA484K	H11-D4_6YZ5	-0.56948	-11.4281		-11.4281				SA494P.EA484K	S309_7JX3	-22.0485	-22.0485	0
SA494P.EA484K	H11-H4_6ZH9	0.265487	-15.9389		-15.9389				SA494P.EA484K	Sb68_7KLW	-5.09169	-5.09169	0
SA494P.EA484K	LY-CoV481_7KMI	-19.3326	-19.3326		-19.3326				SA494P.EA484K	STE90-C11_7B3O	-20.7779	-20.7779	0
SA494P.EA484K	LY-CoV488_7KMH	-19.1448	-19.1448		-19.1448				SA494P.EA484K	U_7KN5	-11.6855	-11.6855	0
SA494P.EA484K	LY-CoV555_7KMG	-22.9577	-22.9405		-22.9577				SA494P.EA484K	V_7KN6	-17.968	-17.968	0
SA494P.EA484K	mNb6_7KKL	-15.899	-17.4041		-17.4041				SA494P.EA484K	W_7KN7	-7.55823	-7.55823	0
SA494P.EA484K	MR17_7C8W	-18.1849	-17.9984		-18.1849				EA484K	LY-CoV555_7KMG	-23.0055	-23.0054	-4.34681e-06
SA494P.EA484K	Nb20_7JVB	-6.49652	-12.3791		-12.3791				SA494P.EA484K	S2E12_7K4N	-15.3919	-15.3918	-6.49697e-06
SA494P.EA484K	P17_7CWN	-12.2965	-12.2965		-12.2965				SA494P	C144_7K90	-19.3046	-19.3042	-2.07209e-05
SA494P.EA484K	P2B-2F6_7BWJ	-24.703	-24.6576		-24.703				SA494P	C002_7K8T	-8.87388	-8.87365	-2.59194e-05
SA494P.EA484K	P2C-1A3_7CDJ	-26.7876	-26.8371		-26.8371				SA494P.EA484K	C144_7K90	-19.4664	-19.4658	-3.08233e-05
SA494P.EA484K	P2C-1F11_7CDI	-23.9126	-23.9126		-23.9126				SA494P.EA484K	COVA2-39_7JMP	-18.5641	-18.5623	-9.69707e-05
SA494P.EA484K	P4A1_7CJF	-19.3565	-19.3485		-19.3565				SA494P	P4A1_7CJF	-19.3509	-19.3485	-0.000124041
SA494P.EA484K	REGN10933_6XDG	-11.637	-11.637		-11.637				SA494P	LY-CoV555_7KMG	-22.9917	-22.985	-0.000291494
SA494P.EA484K	REGN10987_6XDG	-12.2598	-12.2598		-12.2598				SA494P.EA484K	CT-P59_7CM4	-26.0201	-26.012	-0.000311395
SA494P.EA484K	S2A4_7JVC	-13.3036	-13.3036		-13.3036				EA484K	P2C-1A3_7CDJ	-26.8467	-26.8371	-0.000357714
SA494P.EA484K	S2E12_7K4N	-15.3919	-15.3918		-15.3919				SA494P.EA484K	P4A1_7CJF	-19.3565	-19.3485	-0.000413469
SA494P.EA484K	S2H14_7JX3	-22.6274	-22.6274		-22.6274				SA494P.EA484K	LY-CoV555_7KMG	-22.9577	-22.9405	-0.000749766
SA494P.EA484K	S2M11_7K43	-26.3246	-26.3246		-26.3246				SA494P.EA484K	P2B-2F6_7BWJ	-24.703	-24.6576	-0.00184122
SA494P.EA484K	S304_7JX3	-22.1655	-22.1655		-22.1655				EA484K	P2B-2F6_7BWJ	-24.7152	-24.6194	-0.00389124
SA494P.EA484K	S309_7JX3	-22.0485	-22.0485		-22.0485				SA494P.EA484K	MR17_7C8W	-18.1849	-17.9984	-0.010362
SA494P.EA484K	Sb16_7KGK	-15.8757	-21.1479		-21.1479				SA494P.EA484K	CV07-270_6XKP	-23.1965	-22.8838	-0.0136647
SA494P.EA484K	Sb45_7KGJ	-13.0021	-25.5104		-25.5104				EA484K	C002_7K8T	-9.29742	-9.12619	-0.0187625
SA494P.EA484K	Sb68_7KLW	-5.09169	-5.09169		-5.09169				EA484K	SR4_7C8V	-17.5994	-17.1739	-0.024776
SA494P.EA484K	SR4_7C8V	-17.1715	-17.4007		-17.4007				EA484K	Ty1_6ZXN	-6.78925	-6.54309	-0.0376214
SA494P.EA484K	STE90-C11_7B3O	-20.7779	-20.7779		-20.7779				SA494P	MR17_7C8W	-17.967	-17.3051	-0.0382488
SA494P.EA484K	Ty1_6ZXN	-6.01127	-6.55337		-6.55337				SA494P.EA484K	C002_7K8T	-9.21283	-8.8354	-0.0427179
SA494P.EA484K	U_7KN5	-11.6855	-11.6855		-11.6855				SA494P.EA484K	C119_7K8W	-12.4596	-11.823	-0.0538442
SA494P.EA484K	V_7KN6	-17.968	-17.968		-17.968				SA494P	C119_7K8W	-12.7134	-11.8408	-0.0736943
SA494P.EA484K	W_7KN7	-7.55823	-7.55823		-7.55823				SA494P	Nb20_7JVB	-12.746	-11.1471	-0.143436
(blank)	(blank)								(blank)	(blank)
Grand Total		-26.8467	-26.8371		-26.8467				Grand Total		-26.8467	-26.8371

## Sheet: antibodies
chain1	chain2	dG	Antibody	Mutation	Struct
A	H	-8.29753	15033-7_7KLH	EA484K	_MUT.pdb
A	L	-3.38032	15033-7_7KLH	EA484K	_MUT.pdb
H	L	-18.7975	15033-7_7KLH	EA484K	_MUT.pdb
A	H	-9.12361	15033-7_7KLH	EA484K	_WT.pdb
A	L	-3.38032	15033-7_7KLH	EA484K	_WT.pdb
H	L	-18.7975	15033-7_7KLH	EA484K	_WT.pdb
A	H	-8.3945	15033-7_7KLH	SA494P.EA484K	_MUT.pdb
A	L	-3.38032	15033-7_7KLH	SA494P.EA484K	_MUT.pdb
H	L	-18.7975	15033-7_7KLH	SA494P.EA484K	_MUT.pdb
A	H	-9.11332	15033-7_7KLH	SA494P.EA484K	_WT.pdb
A	L	-3.38032	15033-7_7KLH	SA494P.EA484K	_WT.pdb
H	L	-18.7975	15033-7_7KLH	SA494P.EA484K	_WT.pdb
A	H	-9.28377	15033-7_7KLH	SA494P	_MUT.pdb
A	L	-3.39102	15033-7_7KLH	SA494P	_MUT.pdb
H	L	-18.7975	15033-7_7KLH	SA494P	_MUT.pdb
A	H	-9.20751	15033-7_7KLH	SA494P	_WT.pdb
A	L	-3.39102	15033-7_7KLH	SA494P	_WT.pdb
H	L	-18.7975	15033-7_7KLH	SA494P	_WT.pdb
A	H	-5.1541	2-15_7L5B	EA484K	_MUT.pdb
A	L	0.416505	2-15_7L5B	EA484K	_MUT.pdb
H	L	-12.9085	2-15_7L5B	EA484K	_MUT.pdb
A	H	-4.06149	2-15_7L5B	EA484K	_WT.pdb
A	L	0.553142	2-15_7L5B	EA484K	_WT.pdb
H	L	-12.9085	2-15_7L5B	EA484K	_WT.pdb
A	H	-2.67432	2-15_7L5B	SA494P.EA484K	_MUT.pdb
A	L	0.41714	2-15_7L5B	SA494P.EA484K	_MUT.pdb
H	L	-12.9527	2-15_7L5B	SA494P.EA484K	_MUT.pdb
A	H	-4.85883	2-15_7L5B	SA494P.EA484K	_WT.pdb
A	L	0.550305	2-15_7L5B	SA494P.EA484K	_WT.pdb
H	L	-12.9527	2-15_7L5B	SA494P.EA484K	_WT.pdb
A	H	-3.72941	2-15_7L5B	SA494P	_MUT.pdb
A	L	0.550305	2-15_7L5B	SA494P	_MUT.pdb
H	L	-12.9527	2-15_7L5B	SA494P	_MUT.pdb
A	H	-4.82373	2-15_7L5B	SA494P	_WT.pdb
A	L	0.550305	2-15_7L5B	SA494P	_WT.pdb
H	L	-12.9527	2-15_7L5B	SA494P	_WT.pdb
A	H	-5.41783	298_7K9Z	EA484K	_MUT.pdb
A	L	-2.74286	298_7K9Z	EA484K	_MUT.pdb
H	L	-17.3364	298_7K9Z	EA484K	_MUT.pdb
A	H	-5.82007	298_7K9Z	EA484K	_WT.pdb
A	L	-2.74286	298_7K9Z	EA484K	_WT.pdb
H	L	-17.3364	298_7K9Z	EA484K	_WT.pdb
A	H	-5.76967	298_7K9Z	SA494P.EA484K	_MUT.pdb
A	L	-2.74286	298_7K9Z	SA494P.EA484K	_MUT.pdb
H	L	-17.3364	298_7K9Z	SA494P.EA484K	_MUT.pdb
A	H	-6.16557	298_7K9Z	SA494P.EA484K	_WT.pdb
A	L	-2.74286	298_7K9Z	SA494P.EA484K	_WT.pdb
H	L	-17.3364	298_7K9Z	SA494P.EA484K	_WT.pdb
A	H	-6.16123	298_7K9Z	SA494P	_MUT.pdb
A	L	-2.74286	298_7K9Z	SA494P	_MUT.pdb
H	L	-17.3364	298_7K9Z	SA494P	_MUT.pdb
A	H	-6.16557	298_7K9Z	SA494P	_WT.pdb
A	L	-2.74286	298_7K9Z	SA494P	_WT.pdb
H	L	-17.3364	298_7K9Z	SA494P	_WT.pdb
A	H	-1.51558	2H2_7DK4	EA484K	_MUT.pdb
A	L	-7.27437	2H2_7DK4	EA484K	_MUT.pdb
H	L	-16.4756	2H2_7DK4	EA484K	_MUT.pdb
A	H	-4.02731	2H2_7DK4	EA484K	_WT.pdb
A	L	-7.26892	2H2_7DK4	EA484K	_WT.pdb
H	L	-16.4756	2H2_7DK4	EA484K	_WT.pdb
A	H	-0.542507	2H2_7DK4	SA494P.EA484K	_MUT.pdb
A	L	-7.08585	2H2_7DK4	SA494P.EA484K	_MUT.pdb
H	L	-16.5352	2H2_7DK4	SA494P.EA484K	_MUT.pdb
A	H	-4.68575	2H2_7DK4	SA494P.EA484K	_WT.pdb
A	L	-7.03236	2H2_7DK4	SA494P.EA484K	_WT.pdb
H	L	-16.5352	2H2_7DK4	SA494P.EA484K	_WT.pdb
A	H	-2.68289	2H2_7DK4	SA494P	_MUT.pdb
A	L	-7.27172	2H2_7DK4	SA494P	_MUT.pdb
H	L	-16.5096	2H2_7DK4	SA494P	_MUT.pdb
A	H	-2.77806	2H2_7DK4	SA494P	_WT.pdb
A	L	-7.24625	2H2_7DK4	SA494P	_WT.pdb
H	L	-16.5096	2H2_7DK4	SA494P	_WT.pdb
A	H	-5.59791	52_7K9Z	EA484K	_MUT.pdb
A	L	-1.1493	52_7K9Z	EA484K	_MUT.pdb
H	L	-14.4786	52_7K9Z	EA484K	_MUT.pdb
A	H	-5.53461	52_7K9Z	EA484K	_WT.pdb
A	L	-1.1493	52_7K9Z	EA484K	_WT.pdb
H	L	-14.4786	52_7K9Z	EA484K	_WT.pdb
A	H	-6.33057	52_7K9Z	SA494P.EA484K	_MUT.pdb
A	L	-1.1493	52_7K9Z	SA494P.EA484K	_MUT.pdb
H	L	-14.4786	52_7K9Z	SA494P.EA484K	_MUT.pdb
A	H	-5.75398	52_7K9Z	SA494P.EA484K	_WT.pdb
A	L	-1.1493	52_7K9Z	SA494P.EA484K	_WT.pdb
H	L	-14.4786	52_7K9Z	SA494P.EA484K	_WT.pdb
A	H	-5.8219	52_7K9Z	SA494P	_MUT.pdb
A	L	-1.1493	52_7K9Z	SA494P	_MUT.pdb
H	L	-14.4786	52_7K9Z	SA494P	_MUT.pdb
A	H	-5.48041	52_7K9Z	SA494P	_WT.pdb
A	L	-1.1493	52_7K9Z	SA494P	_WT.pdb
H	L	-14.4786	52_7K9Z	SA494P	_WT.pdb
A	H	-4.2034	Ab2-4_6XEY	EA484K	_MUT.pdb
A	L	-0.710704	Ab2-4_6XEY	EA484K	_MUT.pdb
H	L	-16.1672	Ab2-4_6XEY	EA484K	_MUT.pdb
A	H	-3.76982	Ab2-4_6XEY	EA484K	_WT.pdb
A	L	-0.756604	Ab2-4_6XEY	EA484K	_WT.pdb
H	L	-16.1672	Ab2-4_6XEY	EA484K	_WT.pdb
A	H	-4.77964	Ab2-4_6XEY	SA494P.EA484K	_MUT.pdb
A	L	-0.711322	Ab2-4_6XEY	SA494P.EA484K	_MUT.pdb
H	L	-16.1672	Ab2-4_6XEY	SA494P.EA484K	_MUT.pdb
A	H	-3.9527	Ab2-4_6XEY	SA494P.EA484K	_WT.pdb
A	L	-0.755253	Ab2-4_6XEY	SA494P.EA484K	_WT.pdb
H	L	-16.1672	Ab2-4_6XEY	SA494P.EA484K	_WT.pdb
A	H	-3.02816	Ab2-4_6XEY	SA494P	_MUT.pdb
A	L	-0.756604	Ab2-4_6XEY	SA494P	_MUT.pdb
H	L	-16.1672	Ab2-4_6XEY	SA494P	_MUT.pdb
A	H	-3.76982	Ab2-4_6XEY	SA494P	_WT.pdb
A	L	-0.756604	Ab2-4_6XEY	SA494P	_WT.pdb
H	L	-16.1672	Ab2-4_6XEY	SA494P	_WT.pdb
A	H	-14.9051	B38_7BZ5	EA484K	_MUT.pdb
A	L	-7.27229	B38_7BZ5	EA484K	_MUT.pdb
H	L	-20.559	B38_7BZ5	EA484K	_MUT.pdb
A	H	-16.0529	B38_7BZ5	EA484K	_WT.pdb
A	L	-7.27229	B38_7BZ5	EA484K	_WT.pdb
H	L	-20.559	B38_7BZ5	EA484K	_WT.pdb
A	H	-14.966	B38_7BZ5	SA494P.EA484K	_MUT.pdb
A	L	-7.02744	B38_7BZ5	SA494P.EA484K	_MUT.pdb
H	L	-20.559	B38_7BZ5	SA494P.EA484K	_MUT.pdb
A	H	-16.0355	B38_7BZ5	SA494P.EA484K	_WT.pdb
A	L	-7.1343	B38_7BZ5	SA494P.EA484K	_WT.pdb
H	L	-20.559	B38_7BZ5	SA494P.EA484K	_WT.pdb
A	H	-16.0311	B38_7BZ5	SA494P	_MUT.pdb
A	L	-7.03229	B38_7BZ5	SA494P	_MUT.pdb
H	L	-20.559	B38_7BZ5	SA494P	_MUT.pdb
A	H	-16.0355	B38_7BZ5	SA494P	_WT.pdb
A	L	-7.1344	B38_7BZ5	SA494P	_WT.pdb
H	L	-20.559	B38_7BZ5	SA494P	_WT.pdb
A	H	-13.9	BD-236_7CHB	EA484K	_MUT.pdb
A	L	-2.08934	BD-236_7CHB	EA484K	_MUT.pdb
H	L	-19.6517	BD-236_7CHB	EA484K	_MUT.pdb
A	H	-13.8828	BD-236_7CHB	EA484K	_WT.pdb
A	L	-2.08967	BD-236_7CHB	EA484K	_WT.pdb
H	L	-19.6517	BD-236_7CHB	EA484K	_WT.pdb
A	H	-13.7964	BD-236_7CHB	SA494P.EA484K	_MUT.pdb
A	L	-1.90267	BD-236_7CHB	SA494P.EA484K	_MUT.pdb
H	L	-19.6517	BD-236_7CHB	SA494P.EA484K	_MUT.pdb
A	H	-13.7259	BD-236_7CHB	SA494P.EA484K	_WT.pdb
A	L	-1.96342	BD-236_7CHB	SA494P.EA484K	_WT.pdb
H	L	-19.6517	BD-236_7CHB	SA494P.EA484K	_WT.pdb
A	H	-13.7299	BD-236_7CHB	SA494P	_MUT.pdb
A	L	-1.90259	BD-236_7CHB	SA494P	_MUT.pdb
H	L	-19.6517	BD-236_7CHB	SA494P	_MUT.pdb
A	H	-13.7259	BD-236_7CHB	SA494P	_WT.pdb
A	L	-1.96332	BD-236_7CHB	SA494P	_WT.pdb
H	L	-19.6517	BD-236_7CHB	SA494P	_WT.pdb
A	H	-4.54439	BD-368-2_7CHF	EA484K	_MUT.pdb
A	L	-1.14296	BD-368-2_7CHF	EA484K	_MUT.pdb
H	L	-21.1977	BD-368-2_7CHF	EA484K	_MUT.pdb
A	H	-7.91609	BD-368-2_7CHF	EA484K	_WT.pdb
A	L	-1.0684	BD-368-2_7CHF	EA484K	_WT.pdb
H	L	-21.1977	BD-368-2_7CHF	EA484K	_WT.pdb
A	H	-4.72987	BD-368-2_7CHF	SA494P.EA484K	_MUT.pdb
A	L	-1.14294	BD-368-2_7CHF	SA494P.EA484K	_MUT.pdb
H	L	-21.1977	BD-368-2_7CHF	SA494P.EA484K	_MUT.pdb
A	H	-8.02651	BD-368-2_7CHF	SA494P.EA484K	_WT.pdb
A	L	-1.06888	BD-368-2_7CHF	SA494P.EA484K	_WT.pdb
H	L	-21.1977	BD-368-2_7CHF	SA494P.EA484K	_WT.pdb
A	H	-7.99564	BD-368-2_7CHF	SA494P	_MUT.pdb
A	L	-1.08366	BD-368-2_7CHF	SA494P	_MUT.pdb
H	L	-21.0774	BD-368-2_7CHF	SA494P	_MUT.pdb
A	H	-7.85323	BD-368-2_7CHF	SA494P	_WT.pdb
A	L	-1.08366	BD-368-2_7CHF	SA494P	_WT.pdb
H	L	-21.0774	BD-368-2_7CHF	SA494P	_WT.pdb
A	H	-16.9315	BD-604_7CHF	EA484K	_MUT.pdb
A	L	-2.23306	BD-604_7CHF	EA484K	_MUT.pdb
H	L	-19.2548	BD-604_7CHF	EA484K	_MUT.pdb
A	H	-16.8302	BD-604_7CHF	EA484K	_WT.pdb
A	L	-2.22704	BD-604_7CHF	EA484K	_WT.pdb
H	L	-19.2548	BD-604_7CHF	EA484K	_WT.pdb
A	H	-16.9013	BD-604_7CHF	SA494P.EA484K	_MUT.pdb
A	L	-2.21199	BD-604_7CHF	SA494P.EA484K	_MUT.pdb
H	L	-19.2548	BD-604_7CHF	SA494P.EA484K	_MUT.pdb
A	H	-16.8302	BD-604_7CHF	SA494P.EA484K	_WT.pdb
A	L	-2.22704	BD-604_7CHF	SA494P.EA484K	_WT.pdb
H	L	-19.2548	BD-604_7CHF	SA494P.EA484K	_WT.pdb
A	H	-16.9232	BD-604_7CHF	SA494P	_MUT.pdb
A	L	-2.21199	BD-604_7CHF	SA494P	_MUT.pdb
H	L	-19.2548	BD-604_7CHF	SA494P	_MUT.pdb
A	H	-16.9537	BD-604_7CHF	SA494P	_WT.pdb
A	L	-2.23306	BD-604_7CHF	SA494P	_WT.pdb
H	L	-19.2548	BD-604_7CHF	SA494P	_WT.pdb
A	H	-16.1241	BD-629_7CH5	EA484K	_MUT.pdb
A	L	-2.01325	BD-629_7CH5	EA484K	_MUT.pdb
H	L	-22.5188	BD-629_7CH5	EA484K	_MUT.pdb
A	H	-16.1241	BD-629_7CH5	EA484K	_WT.pdb
A	L	-2.01325	BD-629_7CH5	EA484K	_WT.pdb
H	L	-22.5188	BD-629_7CH5	EA484K	_WT.pdb
A	H	-16.2962	BD-629_7CH5	SA494P.EA484K	_MUT.pdb
A	L	-1.99569	BD-629_7CH5	SA494P.EA484K	_MUT.pdb
H	L	-22.5188	BD-629_7CH5	SA494P.EA484K	_MUT.pdb
A	H	-16.1241	BD-629_7CH5	SA494P.EA484K	_WT.pdb
A	L	-1.99569	BD-629_7CH5	SA494P.EA484K	_WT.pdb
H	L	-22.5188	BD-629_7CH5	SA494P.EA484K	_WT.pdb
A	H	-16.1254	BD-629_7CH5	SA494P	_MUT.pdb
A	L	-1.99569	BD-629_7CH5	SA494P	_MUT.pdb
H	L	-22.5188	BD-629_7CH5	SA494P	_MUT.pdb
A	H	-16.1241	BD-629_7CH5	SA494P	_WT.pdb
A	L	-1.99569	BD-629_7CH5	SA494P	_WT.pdb
H	L	-22.5188	BD-629_7CH5	SA494P	_WT.pdb
A	H	-4.34746	BD23_7BYR	EA484K	_MUT.pdb
A	L	-0.340503	BD23_7BYR	EA484K	_MUT.pdb
H	L	-9.46698	BD23_7BYR	EA484K	_MUT.pdb
A	H	-6.90926	BD23_7BYR	EA484K	_WT.pdb
A	L	-0.362563	BD23_7BYR	EA484K	_WT.pdb
H	L	-9.46699	BD23_7BYR	EA484K	_WT.pdb
A	H	-5.13729	BD23_7BYR	SA494P.EA484K	_MUT.pdb
A	L	-0.331385	BD23_7BYR	SA494P.EA484K	_MUT.pdb
H	L	-9.45741	BD23_7BYR	SA494P.EA484K	_MUT.pdb
A	H	-7.83324	BD23_7BYR	SA494P.EA484K	_WT.pdb
A	L	-0.3626	BD23_7BYR	SA494P.EA484K	_WT.pdb
H	L	-9.46699	BD23_7BYR	SA494P.EA484K	_WT.pdb
A	H	-6.19366	BD23_7BYR	SA494P	_MUT.pdb
A	L	-0.362793	BD23_7BYR	SA494P	_MUT.pdb
H	L	-9.46699	BD23_7BYR	SA494P	_MUT.pdb
A	H	-7.49599	BD23_7BYR	SA494P	_WT.pdb
A	L	-0.362793	BD23_7BYR	SA494P	_WT.pdb
H	L	-9.46699	BD23_7BYR	SA494P	_WT.pdb
A	H	-9.29742	C002_7K8T	EA484K	_MUT.pdb
A	L	-1.31013	C002_7K8T	EA484K	_MUT.pdb
H	L	-8.86823	C002_7K8T	EA484K	_MUT.pdb
A	H	-9.12619	C002_7K8T	EA484K	_WT.pdb
A	L	-2.77572	C002_7K8T	EA484K	_WT.pdb
H	L	-8.83496	C002_7K8T	EA484K	_WT.pdb
A	H	-9.21283	C002_7K8T	SA494P.EA484K	_MUT.pdb
A	L	-1.41705	C002_7K8T	SA494P.EA484K	_MUT.pdb
H	L	-8.86855	C002_7K8T	SA494P.EA484K	_MUT.pdb
A	H	-8.69695	C002_7K8T	SA494P.EA484K	_WT.pdb
A	L	-2.81995	C002_7K8T	SA494P.EA484K	_WT.pdb
H	L	-8.8354	C002_7K8T	SA494P.EA484K	_WT.pdb
A	H	-8.8179	C002_7K8T	SA494P	_MUT.pdb
A	L	-2.66543	C002_7K8T	SA494P	_MUT.pdb
H	L	-8.87388	C002_7K8T	SA494P	_MUT.pdb
A	H	-8.53596	C002_7K8T	SA494P	_WT.pdb
A	L	-2.66543	C002_7K8T	SA494P	_WT.pdb
H	L	-8.87365	C002_7K8T	SA494P	_WT.pdb
A	H	-11.6386	C102_7K8M	EA484K	_MUT.pdb
A	L	0.867189	C102_7K8M	EA484K	_MUT.pdb
H	L	-19.3391	C102_7K8M	EA484K	_MUT.pdb
A	H	-11.6831	C102_7K8M	EA484K	_WT.pdb
A	L	0.867189	C102_7K8M	EA484K	_WT.pdb
H	L	-19.3391	C102_7K8M	EA484K	_WT.pdb
A	H	-11.6267	C102_7K8M	SA494P.EA484K	_MUT.pdb
A	L	0.883682	C102_7K8M	SA494P.EA484K	_MUT.pdb
H	L	-19.3391	C102_7K8M	SA494P.EA484K	_MUT.pdb
A	H	-11.6831	C102_7K8M	SA494P.EA484K	_WT.pdb
A	L	0.861348	C102_7K8M	SA494P.EA484K	_WT.pdb
H	L	-19.3391	C102_7K8M	SA494P.EA484K	_WT.pdb
A	H	-11.685	C102_7K8M	SA494P	_MUT.pdb
A	L	0.883682	C102_7K8M	SA494P	_MUT.pdb
H	L	-19.3391	C102_7K8M	SA494P	_MUT.pdb
A	H	-11.6831	C102_7K8M	SA494P	_WT.pdb
A	L	0.861374	C102_7K8M	SA494P	_WT.pdb
H	L	-19.3391	C102_7K8M	SA494P	_WT.pdb
A	H	-3.81074	C104_7K8U	EA484K	_MUT.pdb
A	L	-0.92165	C104_7K8U	EA484K	_MUT.pdb
H	L	-5.14786	C104_7K8U	EA484K	_MUT.pdb
A	H	-3.58485	C104_7K8U	EA484K	_WT.pdb
A	L	-0.849438	C104_7K8U	EA484K	_WT.pdb
H	L	-5.1762	C104_7K8U	EA484K	_WT.pdb
A	H	-3.92579	C104_7K8U	SA494P.EA484K	_MUT.pdb
A	L	-0.421442	C104_7K8U	SA494P.EA484K	_MUT.pdb
H	L	-5.54883	C104_7K8U	SA494P.EA484K	_MUT.pdb
A	H	-3.2043	C104_7K8U	SA494P.EA484K	_WT.pdb
A	L	-0.789931	C104_7K8U	SA494P.EA484K	_WT.pdb
H	L	-5.54883	C104_7K8U	SA494P.EA484K	_WT.pdb
A	H	-3.46069	C104_7K8U	SA494P	_MUT.pdb
A	L	-0.849438	C104_7K8U	SA494P	_MUT.pdb
H	L	-5.1533	C104_7K8U	SA494P	_MUT.pdb
A	H	-3.3073	C104_7K8U	SA494P	_WT.pdb
A	L	-0.849438	C104_7K8U	SA494P	_WT.pdb
H	L	-5.1533	C104_7K8U	SA494P	_WT.pdb
A	H	-1.15648	C105_6XCM	EA484K	_MUT.pdb
A	L	-1.2742	C105_6XCM	EA484K	_MUT.pdb
H	L	-14.8882	C105_6XCM	EA484K	_MUT.pdb
A	H	-1.1638	C105_6XCM	EA484K	_WT.pdb
A	L	-1.21217	C105_6XCM	EA484K	_WT.pdb
H	L	-14.8882	C105_6XCM	EA484K	_WT.pdb
A	H	-0.715054	C105_6XCM	SA494P.EA484K	_MUT.pdb
A	L	-1.32265	C105_6XCM	SA494P.EA484K	_MUT.pdb
H	L	-14.8882	C105_6XCM	SA494P.EA484K	_MUT.pdb
A	H	-0.717233	C105_6XCM	SA494P.EA484K	_WT.pdb
A	L	-1.26885	C105_6XCM	SA494P.EA484K	_WT.pdb
H	L	-14.8882	C105_6XCM	SA494P.EA484K	_WT.pdb
A	H	-0.570256	C105_6XCM	SA494P	_MUT.pdb
A	L	-1.25962	C105_6XCM	SA494P	_MUT.pdb
H	L	-14.8882	C105_6XCM	SA494P	_MUT.pdb
A	H	-0.570256	C105_6XCM	SA494P	_WT.pdb
A	L	-1.26132	C105_6XCM	SA494P	_WT.pdb
H	L	-14.8882	C105_6XCM	SA494P	_WT.pdb
A	H	0.00907916	C119_7K8W	EA484K	_MUT.pdb
A	L	-0.97887	C119_7K8W	EA484K	_MUT.pdb
H	L	-11.8206	C119_7K8W	EA484K	_MUT.pdb
A	H	0.00907916	C119_7K8W	EA484K	_WT.pdb
A	L	-2.11263	C119_7K8W	EA484K	_WT.pdb
H	L	-11.8206	C119_7K8W	EA484K	_WT.pdb
A	H	-0.486294	C119_7K8W	SA494P.EA484K	_MUT.pdb
A	L	-2.78894	C119_7K8W	SA494P.EA484K	_MUT.pdb
H	L	-12.4596	C119_7K8W	SA494P.EA484K	_MUT.pdb
A	H	0.192566	C119_7K8W	SA494P.EA484K	_WT.pdb
A	L	-2.42798	C119_7K8W	SA494P.EA484K	_WT.pdb
H	L	-11.823	C119_7K8W	SA494P.EA484K	_WT.pdb
A	H	-0.526398	C119_7K8W	SA494P	_MUT.pdb
A	L	-2.09364	C119_7K8W	SA494P	_MUT.pdb
H	L	-12.7134	C119_7K8W	SA494P	_MUT.pdb
A	H	0.192566	C119_7K8W	SA494P	_WT.pdb
A	L	-2.04042	C119_7K8W	SA494P	_WT.pdb
H	L	-11.8408	C119_7K8W	SA494P	_WT.pdb
A	H	-3.54245	C121_7K8X	EA484K	_MUT.pdb
A	L	-0.66946	C121_7K8X	EA484K	_MUT.pdb
H	L	-12.9166	C121_7K8X	EA484K	_MUT.pdb
A	H	-5.24659	C121_7K8X	EA484K	_WT.pdb
A	L	-0.66946	C121_7K8X	EA484K	_WT.pdb
H	L	-12.9166	C121_7K8X	EA484K	_WT.pdb
A	H	-3.8457	C121_7K8X	SA494P.EA484K	_MUT.pdb
A	L	-0.66946	C121_7K8X	SA494P.EA484K	_MUT.pdb
H	L	-12.9166	C121_7K8X	SA494P.EA484K	_MUT.pdb
A	H	-5.27394	C121_7K8X	SA494P.EA484K	_WT.pdb
A	L	-0.66946	C121_7K8X	SA494P.EA484K	_WT.pdb
H	L	-12.9166	C121_7K8X	SA494P.EA484K	_WT.pdb
A	H	-4.20916	C121_7K8X	SA494P	_MUT.pdb
A	L	-0.66946	C121_7K8X	SA494P	_MUT.pdb
H	L	-12.9166	C121_7K8X	SA494P	_MUT.pdb
A	H	-3.96305	C121_7K8X	SA494P	_WT.pdb
A	L	-0.66946	C121_7K8X	SA494P	_WT.pdb
H	L	-12.9166	C121_7K8X	SA494P	_WT.pdb
A	H	0.515692	C144_7K90	EA484K	_MUT.pdb
A	L	-1.70096	C144_7K90	EA484K	_MUT.pdb
H	L	-19.2961	C144_7K90	EA484K	_MUT.pdb
A	H	-0.821473	C144_7K90	EA484K	_WT.pdb
A	L	-1.7574	C144_7K90	EA484K	_WT.pdb
H	L	-19.2961	C144_7K90	EA484K	_WT.pdb
A	H	-1.47063	C144_7K90	SA494P.EA484K	_MUT.pdb
A	L	-1.70036	C144_7K90	SA494P.EA484K	_MUT.pdb
H	L	-19.4664	C144_7K90	SA494P.EA484K	_MUT.pdb
A	H	-2.79997	C144_7K90	SA494P.EA484K	_WT.pdb
A	L	-1.75727	C144_7K90	SA494P.EA484K	_WT.pdb
H	L	-19.4658	C144_7K90	SA494P.EA484K	_WT.pdb
A	H	-3.05914	C144_7K90	SA494P	_MUT.pdb
A	L	-1.77291	C144_7K90	SA494P	_MUT.pdb
H	L	-19.3046	C144_7K90	SA494P	_MUT.pdb
A	H	-2.95359	C144_7K90	SA494P	_WT.pdb
A	L	-1.77291	C144_7K90	SA494P	_WT.pdb
H	L	-19.3042	C144_7K90	SA494P	_WT.pdb
A	H	-14.7537	C1A-B12_7KFV	EA484K	_MUT.pdb
A	L	-6.98996	C1A-B12_7KFV	EA484K	_MUT.pdb
H	L	-24.5877	C1A-B12_7KFV	EA484K	_MUT.pdb
A	H	-14.865	C1A-B12_7KFV	EA484K	_WT.pdb
A	L	-6.98996	C1A-B12_7KFV	EA484K	_WT.pdb
H	L	-24.5877	C1A-B12_7KFV	EA484K	_WT.pdb
A	H	-14.9407	C1A-B12_7KFV	SA494P.EA484K	_MUT.pdb
A	L	-7.00502	C1A-B12_7KFV	SA494P.EA484K	_MUT.pdb
H	L	-24.5877	C1A-B12_7KFV	SA494P.EA484K	_MUT.pdb
A	H	-14.8831	C1A-B12_7KFV	SA494P.EA484K	_WT.pdb
A	L	-6.99002	C1A-B12_7KFV	SA494P.EA484K	_WT.pdb
H	L	-24.5877	C1A-B12_7KFV	SA494P.EA484K	_WT.pdb
A	H	-15.0505	C1A-B12_7KFV	SA494P	_MUT.pdb
A	L	-7.00502	C1A-B12_7KFV	SA494P	_MUT.pdb
H	L	-24.5877	C1A-B12_7KFV	SA494P	_MUT.pdb
A	H	-14.8809	C1A-B12_7KFV	SA494P	_WT.pdb
A	L	-6.99002	C1A-B12_7KFV	SA494P	_WT.pdb
H	L	-24.5877	C1A-B12_7KFV	SA494P	_WT.pdb
A	H	-15.9797	CB6_7C01	EA484K	_MUT.pdb
A	L	-4.50132	CB6_7C01	EA484K	_MUT.pdb
H	L	-20.9852	CB6_7C01	EA484K	_MUT.pdb
A	H	-16.049	CB6_7C01	EA484K	_WT.pdb
A	L	-4.50132	CB6_7C01	EA484K	_WT.pdb
H	L	-20.9852	CB6_7C01	EA484K	_WT.pdb
A	H	-15.9476	CB6_7C01	SA494P.EA484K	_MUT.pdb
A	L	-4.49625	CB6_7C01	SA494P.EA484K	_MUT.pdb
H	L	-20.9852	CB6_7C01	SA494P.EA484K	_MUT.pdb
A	H	-16.049	CB6_7C01	SA494P.EA484K	_WT.pdb
A	L	-4.50132	CB6_7C01	SA494P.EA484K	_WT.pdb
H	L	-20.9852	CB6_7C01	SA494P.EA484K	_WT.pdb
A	H	-15.8895	CB6_7C01	SA494P	_MUT.pdb
A	L	-4.49508	CB6_7C01	SA494P	_MUT.pdb
H	L	-20.9852	CB6_7C01	SA494P	_MUT.pdb
A	H	-16.049	CB6_7C01	SA494P	_WT.pdb
A	L	-4.50132	CB6_7C01	SA494P	_WT.pdb
H	L	-20.9852	CB6_7C01	SA494P	_WT.pdb
A	H	-7.7011	COVA1-16_7JMW	EA484K	_MUT.pdb
A	L	-0.31417	COVA1-16_7JMW	EA484K	_MUT.pdb
H	L	-21.6595	COVA1-16_7JMW	EA484K	_MUT.pdb
A	H	-7.7011	COVA1-16_7JMW	EA484K	_WT.pdb
A	L	-0.31417	COVA1-16_7JMW	EA484K	_WT.pdb
H	L	-21.6595	COVA1-16_7JMW	EA484K	_WT.pdb
A	H	-7.7011	COVA1-16_7JMW	SA494P.EA484K	_MUT.pdb
A	L	-0.31417	COVA1-16_7JMW	SA494P.EA484K	_MUT.pdb
H	L	-21.6595	COVA1-16_7JMW	SA494P.EA484K	_MUT.pdb
A	H	-7.7011	COVA1-16_7JMW	SA494P.EA484K	_WT.pdb
A	L	-0.31417	COVA1-16_7JMW	SA494P.EA484K	_WT.pdb
H	L	-21.6595	COVA1-16_7JMW	SA494P.EA484K	_WT.pdb
A	H	-7.7011	COVA1-16_7JMW	SA494P	_MUT.pdb
A	L	-0.31417	COVA1-16_7JMW	SA494P	_MUT.pdb
H	L	-21.6595	COVA1-16_7JMW	SA494P	_MUT.pdb
A	H	-7.7011	COVA1-16_7JMW	SA494P	_WT.pdb
A	L	-0.31417	COVA1-16_7JMW	SA494P	_WT.pdb
H	L	-21.6595	COVA1-16_7JMW	SA494P	_WT.pdb
A	H	-18.1769	COVA2-04_7JMO	EA484K	_MUT.pdb
A	L	-2.53023	COVA2-04_7JMO	EA484K	_MUT.pdb
H	L	-23.8026	COVA2-04_7JMO	EA484K	_MUT.pdb
A	H	-18.2264	COVA2-04_7JMO	EA484K	_WT.pdb
A	L	-2.53023	COVA2-04_7JMO	EA484K	_WT.pdb
H	L	-23.8026	COVA2-04_7JMO	EA484K	_WT.pdb
A	H	-18.2909	COVA2-04_7JMO	SA494P.EA484K	_MUT.pdb
A	L	-2.30833	COVA2-04_7JMO	SA494P.EA484K	_MUT.pdb
H	L	-23.8026	COVA2-04_7JMO	SA494P.EA484K	_MUT.pdb
A	H	-18.2264	COVA2-04_7JMO	SA494P.EA484K	_WT.pdb
A	L	-2.53023	COVA2-04_7JMO	SA494P.EA484K	_WT.pdb
H	L	-23.8026	COVA2-04_7JMO	SA494P.EA484K	_WT.pdb
A	H	-18.3392	COVA2-04_7JMO	SA494P	_MUT.pdb
A	L	-2.30833	COVA2-04_7JMO	SA494P	_MUT.pdb
H	L	-23.8026	COVA2-04_7JMO	SA494P	_MUT.pdb
A	H	-18.2264	COVA2-04_7JMO	SA494P	_WT.pdb
A	L	-2.53023	COVA2-04_7JMO	SA494P	_WT.pdb
H	L	-23.8026	COVA2-04_7JMO	SA494P	_WT.pdb
A	H	-11.7713	COVA2-39_7JMP	EA484K	_MUT.pdb
A	L	-3.46159	COVA2-39_7JMP	EA484K	_MUT.pdb
H	L	-18.5623	COVA2-39_7JMP	EA484K	_MUT.pdb
A	H	-14.1577	COVA2-39_7JMP	EA484K	_WT.pdb
A	L	-3.5162	COVA2-39_7JMP	EA484K	_WT.pdb
H	L	-18.5623	COVA2-39_7JMP	EA484K	_WT.pdb
A	H	-11.9027	COVA2-39_7JMP	SA494P.EA484K	_MUT.pdb
A	L	-3.46183	COVA2-39_7JMP	SA494P.EA484K	_MUT.pdb
H	L	-18.5641	COVA2-39_7JMP	SA494P.EA484K	_MUT.pdb
A	H	-13.9703	COVA2-39_7JMP	SA494P.EA484K	_WT.pdb
A	L	-3.50829	COVA2-39_7JMP	SA494P.EA484K	_WT.pdb
H	L	-18.5623	COVA2-39_7JMP	SA494P.EA484K	_WT.pdb
A	H	-13.9901	COVA2-39_7JMP	SA494P	_MUT.pdb
A	L	-3.50829	COVA2-39_7JMP	SA494P	_MUT.pdb
H	L	-18.5587	COVA2-39_7JMP	SA494P	_MUT.pdb
A	H	-13.8745	COVA2-39_7JMP	SA494P	_WT.pdb
A	L	-3.50829	COVA2-39_7JMP	SA494P	_WT.pdb
H	L	-18.5587	COVA2-39_7JMP	SA494P	_WT.pdb
A	H	0.777958	CR3014-C8_7KZB	EA484K	_MUT.pdb
A	L	-6.98845	CR3014-C8_7KZB	EA484K	_MUT.pdb
H	L	-17.7643	CR3014-C8_7KZB	EA484K	_MUT.pdb
A	H	0.777958	CR3014-C8_7KZB	EA484K	_WT.pdb
A	L	-6.98845	CR3014-C8_7KZB	EA484K	_WT.pdb
H	L	-17.7643	CR3014-C8_7KZB	EA484K	_WT.pdb
A	H	0.777958	CR3014-C8_7KZB	SA494P.EA484K	_MUT.pdb
A	L	-6.98845	CR3014-C8_7KZB	SA494P.EA484K	_MUT.pdb
H	L	-17.7643	CR3014-C8_7KZB	SA494P.EA484K	_MUT.pdb
A	H	0.777958	CR3014-C8_7KZB	SA494P.EA484K	_WT.pdb
A	L	-6.98845	CR3014-C8_7KZB	SA494P.EA484K	_WT.pdb
H	L	-17.7643	CR3014-C8_7KZB	SA494P.EA484K	_WT.pdb
A	H	0.777958	CR3014-C8_7KZB	SA494P	_MUT.pdb
A	L	-6.98845	CR3014-C8_7KZB	SA494P	_MUT.pdb
H	L	-17.7643	CR3014-C8_7KZB	SA494P	_MUT.pdb
A	H	0.777958	CR3014-C8_7KZB	SA494P	_WT.pdb
A	L	-6.98845	CR3014-C8_7KZB	SA494P	_WT.pdb
H	L	-17.7643	CR3014-C8_7KZB	SA494P	_WT.pdb
A	H	-11.7829	CR3022_6YLA	EA484K	_MUT.pdb
A	L	-4.02897	CR3022_6YLA	EA484K	_MUT.pdb
H	L	-20.8309	CR3022_6YLA	EA484K	_MUT.pdb
A	H	-11.7829	CR3022_6YLA	EA484K	_WT.pdb
A	L	-4.02897	CR3022_6YLA	EA484K	_WT.pdb
H	L	-20.8309	CR3022_6YLA	EA484K	_WT.pdb
A	H	-11.7829	CR3022_6YLA	SA494P.EA484K	_MUT.pdb
A	L	-4.02897	CR3022_6YLA	SA494P.EA484K	_MUT.pdb
H	L	-20.8309	CR3022_6YLA	SA494P.EA484K	_MUT.pdb
A	H	-11.7829	CR3022_6YLA	SA494P.EA484K	_WT.pdb
A	L	-4.02897	CR3022_6YLA	SA494P.EA484K	_WT.pdb
H	L	-20.8309	CR3022_6YLA	SA494P.EA484K	_WT.pdb
A	H	-11.7829	CR3022_6YLA	SA494P	_MUT.pdb
A	L	-4.02897	CR3022_6YLA	SA494P	_MUT.pdb
H	L	-20.8309	CR3022_6YLA	SA494P	_MUT.pdb
A	H	-11.7829	CR3022_6YLA	SA494P	_WT.pdb
A	L	-4.02897	CR3022_6YLA	SA494P	_WT.pdb
H	L	-20.8309	CR3022_6YLA	SA494P	_WT.pdb
A	H	-12.281	CT-P59_7CM4	EA484K	_MUT.pdb
A	L	-1.80879	CT-P59_7CM4	EA484K	_MUT.pdb
H	L	-26.3396	CT-P59_7CM4	EA484K	_MUT.pdb
A	H	-12.8289	CT-P59_7CM4	EA484K	_WT.pdb
A	L	-1.77905	CT-P59_7CM4	EA484K	_WT.pdb
H	L	-26.3396	CT-P59_7CM4	EA484K	_WT.pdb
A	H	-8.30718	CT-P59_7CM4	SA494P.EA484K	_MUT.pdb
A	L	-1.82225	CT-P59_7CM4	SA494P.EA484K	_MUT.pdb
H	L	-26.0201	CT-P59_7CM4	SA494P.EA484K	_MUT.pdb
A	H	-13.7938	CT-P59_7CM4	SA494P.EA484K	_WT.pdb
A	L	-1.77493	CT-P59_7CM4	SA494P.EA484K	_WT.pdb
H	L	-26.012	CT-P59_7CM4	SA494P.EA484K	_WT.pdb
A	H	-8.41134	CT-P59_7CM4	SA494P	_MUT.pdb
A	L	-2.96433	CT-P59_7CM4	SA494P	_MUT.pdb
H	L	-25.3302	CT-P59_7CM4	SA494P	_MUT.pdb
A	H	-14.2174	CT-P59_7CM4	SA494P	_WT.pdb
A	L	-2.96433	CT-P59_7CM4	SA494P	_WT.pdb
H	L	-25.3302	CT-P59_7CM4	SA494P	_WT.pdb
A	H	-6.87883	CV07-250_6XKQ	EA484K	_MUT.pdb
A	L	-5.49455	CV07-250_6XKQ	EA484K	_MUT.pdb
H	L	-21.2668	CV07-250_6XKQ	EA484K	_MUT.pdb
A	H	-6.88471	CV07-250_6XKQ	EA484K	_WT.pdb
A	L	-6.0391	CV07-250_6XKQ	EA484K	_WT.pdb
H	L	-21.2668	CV07-250_6XKQ	EA484K	_WT.pdb
A	H	-6.87883	CV07-250_6XKQ	SA494P.EA484K	_MUT.pdb
A	L	-6.38498	CV07-250_6XKQ	SA494P.EA484K	_MUT.pdb
H	L	-21.2667	CV07-250_6XKQ	SA494P.EA484K	_MUT.pdb
A	H	-6.88471	CV07-250_6XKQ	SA494P.EA484K	_WT.pdb
A	L	-6.03011	CV07-250_6XKQ	SA494P.EA484K	_WT.pdb
H	L	-21.2668	CV07-250_6XKQ	SA494P.EA484K	_WT.pdb
A	H	-6.88055	CV07-250_6XKQ	SA494P	_MUT.pdb
A	L	-6.82454	CV07-250_6XKQ	SA494P	_MUT.pdb
H	L	-21.2668	CV07-250_6XKQ	SA494P	_MUT.pdb
A	H	-6.88055	CV07-250_6XKQ	SA494P	_WT.pdb
A	L	-5.91305	CV07-250_6XKQ	SA494P	_WT.pdb
H	L	-21.2668	CV07-250_6XKQ	SA494P	_WT.pdb
A	H	-9.84612	CV07-270_6XKP	EA484K	_MUT.pdb
A	L	1.30911	CV07-270_6XKP	EA484K	_MUT.pdb
H	L	-22.9133	CV07-270_6XKP	EA484K	_MUT.pdb
A	H	-11.3602	CV07-270_6XKP	EA484K	_WT.pdb
A	L	1.11733	CV07-270_6XKP	EA484K	_WT.pdb
H	L	-22.9133	CV07-270_6XKP	EA484K	_WT.pdb
A	H	-9.3183	CV07-270_6XKP	SA494P.EA484K	_MUT.pdb
A	L	1.27132	CV07-270_6XKP	SA494P.EA484K	_MUT.pdb
H	L	-23.1965	CV07-270_6XKP	SA494P.EA484K	_MUT.pdb
A	H	-11.3564	CV07-270_6XKP	SA494P.EA484K	_WT.pdb
A	L	1.13215	CV07-270_6XKP	SA494P.EA484K	_WT.pdb
H	L	-22.8838	CV07-270_6XKP	SA494P.EA484K	_WT.pdb
A	H	-10.1621	CV07-270_6XKP	SA494P	_MUT.pdb
A	L	1.24662	CV07-270_6XKP	SA494P	_MUT.pdb
H	L	-22.7373	CV07-270_6XKP	SA494P	_MUT.pdb
A	H	-11.2744	CV07-270_6XKP	SA494P	_WT.pdb
A	L	1.147	CV07-270_6XKP	SA494P	_WT.pdb
H	L	-22.7373	CV07-270_6XKP	SA494P	_WT.pdb
A	H	-15.9679	CV30_6XE1	EA484K	_MUT.pdb
A	L	-1.474	CV30_6XE1	EA484K	_MUT.pdb
H	L	-15.7143	CV30_6XE1	EA484K	_MUT.pdb
A	H	-16.0216	CV30_6XE1	EA484K	_WT.pdb
A	L	-1.474	CV30_6XE1	EA484K	_WT.pdb
H	L	-15.7143	CV30_6XE1	EA484K	_WT.pdb
A	H	-15.9545	CV30_6XE1	SA494P.EA484K	_MUT.pdb
A	L	-1.45018	CV30_6XE1	SA494P.EA484K	_MUT.pdb
H	L	-15.7143	CV30_6XE1	SA494P.EA484K	_MUT.pdb
A	H	-16.0323	CV30_6XE1	SA494P.EA484K	_WT.pdb
A	L	-1.474	CV30_6XE1	SA494P.EA484K	_WT.pdb
H	L	-15.7143	CV30_6XE1	SA494P.EA484K	_WT.pdb
A	H	-15.9973	CV30_6XE1	SA494P	_MUT.pdb
A	L	-1.45018	CV30_6XE1	SA494P	_MUT.pdb
H	L	-15.7143	CV30_6XE1	SA494P	_MUT.pdb
A	H	-16.0215	CV30_6XE1	SA494P	_WT.pdb
A	L	-1.474	CV30_6XE1	SA494P	_WT.pdb
H	L	-15.7143	CV30_6XE1	SA494P	_WT.pdb
A	H	-3.8999	DH1047_7LD1	EA484K	_MUT.pdb
A	L	1.58525	DH1047_7LD1	EA484K	_MUT.pdb
H	L	45.0711	DH1047_7LD1	EA484K	_MUT.pdb
A	H	-3.8999	DH1047_7LD1	EA484K	_WT.pdb
A	L	1.58525	DH1047_7LD1	EA484K	_WT.pdb
H	L	45.0711	DH1047_7LD1	EA484K	_WT.pdb
A	H	-3.8999	DH1047_7LD1	SA494P.EA484K	_MUT.pdb
A	L	1.58525	DH1047_7LD1	SA494P.EA484K	_MUT.pdb
H	L	45.0711	DH1047_7LD1	SA494P.EA484K	_MUT.pdb
A	H	-3.8999	DH1047_7LD1	SA494P.EA484K	_WT.pdb
A	L	1.58525	DH1047_7LD1	SA494P.EA484K	_WT.pdb
H	L	45.0711	DH1047_7LD1	SA494P.EA484K	_WT.pdb
A	H	-3.8999	DH1047_7LD1	SA494P	_MUT.pdb
A	L	1.58525	DH1047_7LD1	SA494P	_MUT.pdb
H	L	45.0711	DH1047_7LD1	SA494P	_MUT.pdb
A	H	-3.8999	DH1047_7LD1	SA494P	_WT.pdb
A	L	1.58525	DH1047_7LD1	SA494P	_WT.pdb
H	L	45.0711	DH1047_7LD1	SA494P	_WT.pdb
A	H	-9.82516	EY6A_6ZCZ	EA484K	_MUT.pdb
A	L	-2.23686	EY6A_6ZCZ	EA484K	_MUT.pdb
H	L	-23.2693	EY6A_6ZCZ	EA484K	_MUT.pdb
A	H	-9.82516	EY6A_6ZCZ	EA484K	_WT.pdb
A	L	-2.23686	EY6A_6ZCZ	EA484K	_WT.pdb
H	L	-23.2693	EY6A_6ZCZ	EA484K	_WT.pdb
A	H	-9.82516	EY6A_6ZCZ	SA494P.EA484K	_MUT.pdb
A	L	-2.23686	EY6A_6ZCZ	SA494P.EA484K	_MUT.pdb
H	L	-23.2693	EY6A_6ZCZ	SA494P.EA484K	_MUT.pdb
A	H	-9.82516	EY6A_6ZCZ	SA494P.EA484K	_WT.pdb
A	L	-2.23686	EY6A_6ZCZ	SA494P.EA484K	_WT.pdb
H	L	-23.2693	EY6A_6ZCZ	SA494P.EA484K	_WT.pdb
A	H	-9.82516	EY6A_6ZCZ	SA494P	_MUT.pdb
A	L	-2.23686	EY6A_6ZCZ	SA494P	_MUT.pdb
H	L	-23.2693	EY6A_6ZCZ	SA494P	_MUT.pdb
A	H	-9.82516	EY6A_6ZCZ	SA494P	_WT.pdb
A	L	-2.23686	EY6A_6ZCZ	SA494P	_WT.pdb
H	L	-23.2693	EY6A_6ZCZ	SA494P	_WT.pdb
A	H	-17.1287	E_7KN5	EA484K	_MUT.pdb
A	H	-17.3171	E_7KN5	EA484K	_WT.pdb
A	H	-4.77829	E_7KN5	SA494P.EA484K	_MUT.pdb
A	H	-18.0401	E_7KN5	SA494P.EA484K	_WT.pdb
A	H	-4.82655	E_7KN5	SA494P	_MUT.pdb
A	H	-18.0474	E_7KN5	SA494P	_WT.pdb
A	H	0.451324	H014_7CAI	EA484K	_MUT.pdb
A	L	2.5962	H014_7CAI	EA484K	_MUT.pdb
H	L	-9.93996	H014_7CAI	EA484K	_MUT.pdb
A	H	0.451324	H014_7CAI	EA484K	_WT.pdb
A	L	2.5962	H014_7CAI	EA484K	_WT.pdb
H	L	-9.93996	H014_7CAI	EA484K	_WT.pdb
A	H	0.451324	H014_7CAI	SA494P.EA484K	_MUT.pdb
A	L	2.5962	H014_7CAI	SA494P.EA484K	_MUT.pdb
H	L	-9.93996	H014_7CAI	SA494P.EA484K	_MUT.pdb
A	H	0.451324	H014_7CAI	SA494P.EA484K	_WT.pdb
A	L	2.5962	H014_7CAI	SA494P.EA484K	_WT.pdb
H	L	-9.93996	H014_7CAI	SA494P.EA484K	_WT.pdb
A	H	0.451324	H014_7CAI	SA494P	_MUT.pdb
A	L	2.5962	H014_7CAI	SA494P	_MUT.pdb
H	L	-9.93996	H014_7CAI	SA494P	_MUT.pdb
A	H	0.451324	H014_7CAI	SA494P	_WT.pdb
A	L	2.5962	H014_7CAI	SA494P	_WT.pdb
H	L	-9.93996	H014_7CAI	SA494P	_WT.pdb
A	H	-7.72312	H11-D4_6YZ5	EA484K	_MUT.pdb
A	H	-12.2768	H11-D4_6YZ5	EA484K	_WT.pdb
A	H	-0.56948	H11-D4_6YZ5	SA494P.EA484K	_MUT.pdb
A	H	-11.4281	H11-D4_6YZ5	SA494P.EA484K	_WT.pdb
A	H	-4.92579	H11-D4_6YZ5	SA494P	_MUT.pdb
A	H	-12.1364	H11-D4_6YZ5	SA494P	_WT.pdb
A	H	-8.65921	H11-H4_6ZH9	EA484K	_MUT.pdb
A	H	-16.1209	H11-H4_6ZH9	EA484K	_WT.pdb
A	H	0.265487	H11-H4_6ZH9	SA494P.EA484K	_MUT.pdb
A	H	-15.9389	H11-H4_6ZH9	SA494P.EA484K	_WT.pdb
A	H	-6.58054	H11-H4_6ZH9	SA494P	_MUT.pdb
A	H	-15.5177	H11-H4_6ZH9	SA494P	_WT.pdb
A	H	-12.9701	LY-CoV481_7KMI	EA484K	_MUT.pdb
A	L	-5.4374	LY-CoV481_7KMI	EA484K	_MUT.pdb
H	L	-19.3326	LY-CoV481_7KMI	EA484K	_MUT.pdb
A	H	-13.0018	LY-CoV481_7KMI	EA484K	_WT.pdb
A	L	-5.4374	LY-CoV481_7KMI	EA484K	_WT.pdb
H	L	-19.3326	LY-CoV481_7KMI	EA484K	_WT.pdb
A	H	-12.9693	LY-CoV481_7KMI	SA494P.EA484K	_MUT.pdb
A	L	-5.3669	LY-CoV481_7KMI	SA494P.EA484K	_MUT.pdb
H	L	-19.3326	LY-CoV481_7KMI	SA494P.EA484K	_MUT.pdb
A	H	-13.0045	LY-CoV481_7KMI	SA494P.EA484K	_WT.pdb
A	L	-5.4374	LY-CoV481_7KMI	SA494P.EA484K	_WT.pdb
H	L	-19.3326	LY-CoV481_7KMI	SA494P.EA484K	_WT.pdb
A	H	-13.0007	LY-CoV481_7KMI	SA494P	_MUT.pdb
A	L	-5.3669	LY-CoV481_7KMI	SA494P	_MUT.pdb
H	L	-19.3326	LY-CoV481_7KMI	SA494P	_MUT.pdb
A	H	-13.0015	LY-CoV481_7KMI	SA494P	_WT.pdb
A	L	-5.4374	LY-CoV481_7KMI	SA494P	_WT.pdb
H	L	-19.3326	LY-CoV481_7KMI	SA494P	_WT.pdb
A	H	-11.689	LY-CoV488_7KMH	EA484K	_MUT.pdb
A	L	-6.72107	LY-CoV488_7KMH	EA484K	_MUT.pdb
H	L	-19.1448	LY-CoV488_7KMH	EA484K	_MUT.pdb
A	H	-11.7328	LY-CoV488_7KMH	EA484K	_WT.pdb
A	L	-6.67053	LY-CoV488_7KMH	EA484K	_WT.pdb
H	L	-19.1448	LY-CoV488_7KMH	EA484K	_WT.pdb
A	H	-11.68	LY-CoV488_7KMH	SA494P.EA484K	_MUT.pdb
A	L	-6.71796	LY-CoV488_7KMH	SA494P.EA484K	_MUT.pdb
H	L	-19.1448	LY-CoV488_7KMH	SA494P.EA484K	_MUT.pdb
A	H	-11.7142	LY-CoV488_7KMH	SA494P.EA484K	_WT.pdb
A	L	-6.66957	LY-CoV488_7KMH	SA494P.EA484K	_WT.pdb
H	L	-19.1448	LY-CoV488_7KMH	SA494P.EA484K	_WT.pdb
A	H	-11.7239	LY-CoV488_7KMH	SA494P	_MUT.pdb
A	L	-6.6694	LY-CoV488_7KMH	SA494P	_MUT.pdb
H	L	-19.1448	LY-CoV488_7KMH	SA494P	_MUT.pdb
A	H	-11.7189	LY-CoV488_7KMH	SA494P	_WT.pdb
A	L	-6.67133	LY-CoV488_7KMH	SA494P	_WT.pdb
H	L	-19.1448	LY-CoV488_7KMH	SA494P	_WT.pdb
A	H	-10.7206	LY-CoV555_7KMG	EA484K	_MUT.pdb
A	L	-2.29004	LY-CoV555_7KMG	EA484K	_MUT.pdb
H	L	-23.0055	LY-CoV555_7KMG	EA484K	_MUT.pdb
A	H	-19.6307	LY-CoV555_7KMG	EA484K	_WT.pdb
A	L	-3.76526	LY-CoV555_7KMG	EA484K	_WT.pdb
H	L	-23.0054	LY-CoV555_7KMG	EA484K	_WT.pdb
A	H	-10.4066	LY-CoV555_7KMG	SA494P.EA484K	_MUT.pdb
A	L	-2.52617	LY-CoV555_7KMG	SA494P.EA484K	_MUT.pdb
H	L	-22.9577	LY-CoV555_7KMG	SA494P.EA484K	_MUT.pdb
A	H	-19.7809	LY-CoV555_7KMG	SA494P.EA484K	_WT.pdb
A	L	-3.99042	LY-CoV555_7KMG	SA494P.EA484K	_WT.pdb
H	L	-22.9405	LY-CoV555_7KMG	SA494P.EA484K	_WT.pdb
A	H	-18.2194	LY-CoV555_7KMG	SA494P	_MUT.pdb
A	L	-3.66797	LY-CoV555_7KMG	SA494P	_MUT.pdb
H	L	-22.9917	LY-CoV555_7KMG	SA494P	_MUT.pdb
A	H	-19.8431	LY-CoV555_7KMG	SA494P	_WT.pdb
A	L	-3.66797	LY-CoV555_7KMG	SA494P	_WT.pdb
H	L	-22.985	LY-CoV555_7KMG	SA494P	_WT.pdb
A	H	-17.307	MR17_7C8W	EA484K	_MUT.pdb
A	H	-17.906	MR17_7C8W	EA484K	_WT.pdb
A	H	-18.1849	MR17_7C8W	SA494P.EA484K	_MUT.pdb
A	H	-17.9984	MR17_7C8W	SA494P.EA484K	_WT.pdb
A	H	-17.967	MR17_7C8W	SA494P	_MUT.pdb
A	H	-17.3051	MR17_7C8W	SA494P	_WT.pdb
A	H	-4.54416	Nb20_7JVB	EA484K	_MUT.pdb
A	H	-12.2678	Nb20_7JVB	EA484K	_WT.pdb
A	H	-6.49652	Nb20_7JVB	SA494P.EA484K	_MUT.pdb
A	H	-12.3791	Nb20_7JVB	SA494P.EA484K	_WT.pdb
A	H	-12.746	Nb20_7JVB	SA494P	_MUT.pdb
A	H	-11.1471	Nb20_7JVB	SA494P	_WT.pdb
A	H	-1.69737	P17_7CWN	EA484K	_MUT.pdb
A	L	-2.89794	P17_7CWN	EA484K	_MUT.pdb
H	L	-12.2646	P17_7CWN	EA484K	_MUT.pdb
A	H	-2.57648	P17_7CWN	EA484K	_WT.pdb
A	L	-4.34357	P17_7CWN	EA484K	_WT.pdb
H	L	-12.2646	P17_7CWN	EA484K	_WT.pdb
A	H	-3.21359	P17_7CWN	SA494P.EA484K	_MUT.pdb
A	L	-2.89794	P17_7CWN	SA494P.EA484K	_MUT.pdb
H	L	-12.2965	P17_7CWN	SA494P.EA484K	_MUT.pdb
A	H	-3.69109	P17_7CWN	SA494P.EA484K	_WT.pdb
A	L	-4.34357	P17_7CWN	SA494P.EA484K	_WT.pdb
H	L	-12.2965	P17_7CWN	SA494P.EA484K	_WT.pdb
A	H	-3.97651	P17_7CWN	SA494P	_MUT.pdb
A	L	-4.36682	P17_7CWN	SA494P	_MUT.pdb
H	L	-9.31985	P17_7CWN	SA494P	_MUT.pdb
A	H	-3.64149	P17_7CWN	SA494P	_WT.pdb
A	L	-4.36682	P17_7CWN	SA494P	_WT.pdb
H	L	-9.31985	P17_7CWN	SA494P	_WT.pdb
A	H	-11.6233	P2B-2F6_7BWJ	EA484K	_MUT.pdb
A	L	-0.926671	P2B-2F6_7BWJ	EA484K	_MUT.pdb
H	L	-24.7152	P2B-2F6_7BWJ	EA484K	_MUT.pdb
A	H	-11.7596	P2B-2F6_7BWJ	EA484K	_WT.pdb
A	L	-2.04094	P2B-2F6_7BWJ	EA484K	_WT.pdb
H	L	-24.6194	P2B-2F6_7BWJ	EA484K	_WT.pdb
A	H	-11.7405	P2B-2F6_7BWJ	SA494P.EA484K	_MUT.pdb
A	L	-1.23005	P2B-2F6_7BWJ	SA494P.EA484K	_MUT.pdb
H	L	-24.703	P2B-2F6_7BWJ	SA494P.EA484K	_MUT.pdb
A	H	-11.9821	P2B-2F6_7BWJ	SA494P.EA484K	_WT.pdb
A	L	-2.35941	P2B-2F6_7BWJ	SA494P.EA484K	_WT.pdb
H	L	-24.6576	P2B-2F6_7BWJ	SA494P.EA484K	_WT.pdb
A	H	-11.5527	P2B-2F6_7BWJ	SA494P	_MUT.pdb
A	L	-1.54186	P2B-2F6_7BWJ	SA494P	_MUT.pdb
H	L	-24.667	P2B-2F6_7BWJ	SA494P	_MUT.pdb
A	H	-11.4852	P2B-2F6_7BWJ	SA494P	_WT.pdb
A	L	-1.54186	P2B-2F6_7BWJ	SA494P	_WT.pdb
H	L	-24.667	P2B-2F6_7BWJ	SA494P	_WT.pdb
A	H	-8.66651	P2C-1A3_7CDJ	EA484K	_MUT.pdb
A	L	-1.6515	P2C-1A3_7CDJ	EA484K	_MUT.pdb
H	L	-26.8467	P2C-1A3_7CDJ	EA484K	_MUT.pdb
A	H	-12.9084	P2C-1A3_7CDJ	EA484K	_WT.pdb
A	L	-1.73838	P2C-1A3_7CDJ	EA484K	_WT.pdb
H	L	-26.8371	P2C-1A3_7CDJ	EA484K	_WT.pdb
A	H	-2.87259	P2C-1A3_7CDJ	SA494P.EA484K	_MUT.pdb
A	L	-1.61576	P2C-1A3_7CDJ	SA494P.EA484K	_MUT.pdb
H	L	-26.7876	P2C-1A3_7CDJ	SA494P.EA484K	_MUT.pdb
A	H	-13.6965	P2C-1A3_7CDJ	SA494P.EA484K	_WT.pdb
A	L	-1.74347	P2C-1A3_7CDJ	SA494P.EA484K	_WT.pdb
H	L	-26.8371	P2C-1A3_7CDJ	SA494P.EA484K	_WT.pdb
A	H	-6.3548	P2C-1A3_7CDJ	SA494P	_MUT.pdb
A	L	-1.73762	P2C-1A3_7CDJ	SA494P	_MUT.pdb
H	L	-26.1678	P2C-1A3_7CDJ	SA494P	_MUT.pdb
A	H	-12.8474	P2C-1A3_7CDJ	SA494P	_WT.pdb
A	L	-1.73762	P2C-1A3_7CDJ	SA494P	_WT.pdb
H	L	-26.1678	P2C-1A3_7CDJ	SA494P	_WT.pdb
A	H	-15.1613	P2C-1F11_7CDI	EA484K	_MUT.pdb
A	L	-1.76205	P2C-1F11_7CDI	EA484K	_MUT.pdb
H	L	-23.9126	P2C-1F11_7CDI	EA484K	_MUT.pdb
A	H	-15.1744	P2C-1F11_7CDI	EA484K	_WT.pdb
A	L	-1.76205	P2C-1F11_7CDI	EA484K	_WT.pdb
H	L	-23.9126	P2C-1F11_7CDI	EA484K	_WT.pdb
A	H	-15.2494	P2C-1F11_7CDI	SA494P.EA484K	_MUT.pdb
A	L	-1.76205	P2C-1F11_7CDI	SA494P.EA484K	_MUT.pdb
H	L	-23.9126	P2C-1F11_7CDI	SA494P.EA484K	_MUT.pdb
A	H	-15.2946	P2C-1F11_7CDI	SA494P.EA484K	_WT.pdb
A	L	-1.76222	P2C-1F11_7CDI	SA494P.EA484K	_WT.pdb
H	L	-23.9126	P2C-1F11_7CDI	SA494P.EA484K	_WT.pdb
A	H	-15.1812	P2C-1F11_7CDI	SA494P	_MUT.pdb
A	L	-1.76205	P2C-1F11_7CDI	SA494P	_MUT.pdb
H	L	-23.9126	P2C-1F11_7CDI	SA494P	_MUT.pdb
A	H	-15.114	P2C-1F11_7CDI	SA494P	_WT.pdb
A	L	-1.76205	P2C-1F11_7CDI	SA494P	_WT.pdb
H	L	-23.9126	P2C-1F11_7CDI	SA494P	_WT.pdb
A	H	-19.3305	P4A1_7CJF	EA484K	_MUT.pdb
A	L	-2.62535	P4A1_7CJF	EA484K	_MUT.pdb
H	L	-18.7757	P4A1_7CJF	EA484K	_MUT.pdb
A	H	-19.3485	P4A1_7CJF	EA484K	_WT.pdb
A	L	-2.62535	P4A1_7CJF	EA484K	_WT.pdb
H	L	-18.7757	P4A1_7CJF	EA484K	_WT.pdb
A	H	-19.3565	P4A1_7CJF	SA494P.EA484K	_MUT.pdb
A	L	-2.53631	P4A1_7CJF	SA494P.EA484K	_MUT.pdb
H	L	-18.7757	P4A1_7CJF	SA494P.EA484K	_MUT.pdb
A	H	-19.3485	P4A1_7CJF	SA494P.EA484K	_WT.pdb
A	L	-2.62535	P4A1_7CJF	SA494P.EA484K	_WT.pdb
H	L	-18.7757	P4A1_7CJF	SA494P.EA484K	_WT.pdb
A	H	-19.3509	P4A1_7CJF	SA494P	_MUT.pdb
A	L	-2.51865	P4A1_7CJF	SA494P	_MUT.pdb
H	L	-18.7757	P4A1_7CJF	SA494P	_MUT.pdb
A	H	-19.3485	P4A1_7CJF	SA494P	_WT.pdb
A	L	-2.62535	P4A1_7CJF	SA494P	_WT.pdb
H	L	-18.7757	P4A1_7CJF	SA494P	_WT.pdb
A	H	-3.32697	REGN10933_6XDG	EA484K	_MUT.pdb
A	L	0.525988	REGN10933_6XDG	EA484K	_MUT.pdb
H	L	-11.6375	REGN10933_6XDG	EA484K	_MUT.pdb
A	H	-4.72986	REGN10933_6XDG	EA484K	_WT.pdb
A	L	0.525988	REGN10933_6XDG	EA484K	_WT.pdb
H	L	-11.6375	REGN10933_6XDG	EA484K	_WT.pdb
A	H	-3.30884	REGN10933_6XDG	SA494P.EA484K	_MUT.pdb
A	L	0.525988	REGN10933_6XDG	SA494P.EA484K	_MUT.pdb
H	L	-11.637	REGN10933_6XDG	SA494P.EA484K	_MUT.pdb
A	H	-5.20898	REGN10933_6XDG	SA494P.EA484K	_WT.pdb
A	L	0.525988	REGN10933_6XDG	SA494P.EA484K	_WT.pdb
H	L	-11.637	REGN10933_6XDG	SA494P.EA484K	_WT.pdb
A	H	-5.60569	REGN10933_6XDG	SA494P	_MUT.pdb
A	L	0.525988	REGN10933_6XDG	SA494P	_MUT.pdb
H	L	-11.6681	REGN10933_6XDG	SA494P	_MUT.pdb
A	H	-4.92974	REGN10933_6XDG	SA494P	_WT.pdb
A	L	0.525988	REGN10933_6XDG	SA494P	_WT.pdb
H	L	-11.6681	REGN10933_6XDG	SA494P	_WT.pdb
A	H	-2.25602	REGN10987_6XDG	EA484K	_MUT.pdb
A	L	-0.263577	REGN10987_6XDG	EA484K	_MUT.pdb
H	L	-12.2598	REGN10987_6XDG	EA484K	_MUT.pdb
A	H	-2.25602	REGN10987_6XDG	EA484K	_WT.pdb
A	L	-0.263577	REGN10987_6XDG	EA484K	_WT.pdb
H	L	-12.2598	REGN10987_6XDG	EA484K	_WT.pdb
A	H	-1.63207	REGN10987_6XDG	SA494P.EA484K	_MUT.pdb
A	L	-0.263577	REGN10987_6XDG	SA494P.EA484K	_MUT.pdb
H	L	-12.2598	REGN10987_6XDG	SA494P.EA484K	_MUT.pdb
A	H	-2.256	REGN10987_6XDG	SA494P.EA484K	_WT.pdb
A	L	-0.263577	REGN10987_6XDG	SA494P.EA484K	_WT.pdb
H	L	-12.2598	REGN10987_6XDG	SA494P.EA484K	_WT.pdb
A	H	-1.63246	REGN10987_6XDG	SA494P	_MUT.pdb
A	L	-0.263577	REGN10987_6XDG	SA494P	_MUT.pdb
H	L	-12.2598	REGN10987_6XDG	SA494P	_MUT.pdb
A	H	-2.25602	REGN10987_6XDG	SA494P	_WT.pdb
A	L	-0.263577	REGN10987_6XDG	SA494P	_WT.pdb
H	L	-12.2598	REGN10987_6XDG	SA494P	_WT.pdb
A	H	-5.3827	S2A4_7JVC	EA484K	_MUT.pdb
A	L	-3.63721	S2A4_7JVC	EA484K	_MUT.pdb
H	L	-13.3036	S2A4_7JVC	EA484K	_MUT.pdb
A	H	-5.3827	S2A4_7JVC	EA484K	_WT.pdb
A	L	-3.63721	S2A4_7JVC	EA484K	_WT.pdb
H	L	-13.3036	S2A4_7JVC	EA484K	_WT.pdb
A	H	-5.3827	S2A4_7JVC	SA494P.EA484K	_MUT.pdb
A	L	-3.63721	S2A4_7JVC	SA494P.EA484K	_MUT.pdb
H	L	-13.3036	S2A4_7JVC	SA494P.EA484K	_MUT.pdb
A	H	-5.3827	S2A4_7JVC	SA494P.EA484K	_WT.pdb
A	L	-3.63721	S2A4_7JVC	SA494P.EA484K	_WT.pdb
H	L	-13.3036	S2A4_7JVC	SA494P.EA484K	_WT.pdb
A	H	-5.3827	S2A4_7JVC	SA494P	_MUT.pdb
A	L	-3.63721	S2A4_7JVC	SA494P	_MUT.pdb
H	L	-13.3036	S2A4_7JVC	SA494P	_MUT.pdb
A	H	-5.3827	S2A4_7JVC	SA494P	_WT.pdb
A	L	-3.63721	S2A4_7JVC	SA494P	_WT.pdb
H	L	-13.3036	S2A4_7JVC	SA494P	_WT.pdb
A	H	-9.97643	S2E12_7K4N	EA484K	_MUT.pdb
A	L	-2.81372	S2E12_7K4N	EA484K	_MUT.pdb
H	L	-15.3976	S2E12_7K4N	EA484K	_MUT.pdb
A	H	-9.89177	S2E12_7K4N	EA484K	_WT.pdb
A	L	-2.53671	S2E12_7K4N	EA484K	_WT.pdb
H	L	-15.3976	S2E12_7K4N	EA484K	_WT.pdb
A	H	-9.96178	S2E12_7K4N	SA494P.EA484K	_MUT.pdb
A	L	-2.81095	S2E12_7K4N	SA494P.EA484K	_MUT.pdb
H	L	-15.3919	S2E12_7K4N	SA494P.EA484K	_MUT.pdb
A	H	-10.0174	S2E12_7K4N	SA494P.EA484K	_WT.pdb
A	L	-2.53671	S2E12_7K4N	SA494P.EA484K	_WT.pdb
H	L	-15.3918	S2E12_7K4N	SA494P.EA484K	_WT.pdb
A	H	-9.23674	S2E12_7K4N	SA494P	_MUT.pdb
A	L	-2.47814	S2E12_7K4N	SA494P	_MUT.pdb
H	L	-15.3919	S2E12_7K4N	SA494P	_MUT.pdb
A	H	-10.2846	S2E12_7K4N	SA494P	_WT.pdb
A	L	-2.47814	S2E12_7K4N	SA494P	_WT.pdb
H	L	-15.3919	S2E12_7K4N	SA494P	_WT.pdb
A	H	-8.91086	S2H14_7JX3	EA484K	_MUT.pdb
A	L	-3.43763	S2H14_7JX3	EA484K	_MUT.pdb
H	L	-22.6274	S2H14_7JX3	EA484K	_MUT.pdb
A	H	-8.91086	S2H14_7JX3	EA484K	_WT.pdb
A	L	-3.54784	S2H14_7JX3	EA484K	_WT.pdb
H	L	-22.6274	S2H14_7JX3	EA484K	_WT.pdb
A	H	-8.90298	S2H14_7JX3	SA494P.EA484K	_MUT.pdb
A	L	-3.25573	S2H14_7JX3	SA494P.EA484K	_MUT.pdb
H	L	-22.6274	S2H14_7JX3	SA494P.EA484K	_MUT.pdb
A	H	-8.9108	S2H14_7JX3	SA494P.EA484K	_WT.pdb
A	L	-3.55455	S2H14_7JX3	SA494P.EA484K	_WT.pdb
H	L	-22.6274	S2H14_7JX3	SA494P.EA484K	_WT.pdb
A	H	-8.8992	S2H14_7JX3	SA494P	_MUT.pdb
A	L	-3.47982	S2H14_7JX3	SA494P	_MUT.pdb
H	L	-22.6274	S2H14_7JX3	SA494P	_MUT.pdb
A	H	-8.9108	S2H14_7JX3	SA494P	_WT.pdb
A	L	-3.54784	S2H14_7JX3	SA494P	_WT.pdb
H	L	-22.6274	S2H14_7JX3	SA494P	_WT.pdb
A	H	-13.4833	S2M11_7K43	EA484K	_MUT.pdb
A	L	-0.109007	S2M11_7K43	EA484K	_MUT.pdb
H	L	-26.3246	S2M11_7K43	EA484K	_MUT.pdb
A	H	-15.063	S2M11_7K43	EA484K	_WT.pdb
A	L	-0.109007	S2M11_7K43	EA484K	_WT.pdb
H	L	-26.3246	S2M11_7K43	EA484K	_WT.pdb
A	H	-10.5299	S2M11_7K43	SA494P.EA484K	_MUT.pdb
A	L	-0.109007	S2M11_7K43	SA494P.EA484K	_MUT.pdb
H	L	-26.3246	S2M11_7K43	SA494P.EA484K	_MUT.pdb
A	H	-15.6122	S2M11_7K43	SA494P.EA484K	_WT.pdb
A	L	-0.109007	S2M11_7K43	SA494P.EA484K	_WT.pdb
H	L	-26.3246	S2M11_7K43	SA494P.EA484K	_WT.pdb
A	H	-12.4873	S2M11_7K43	SA494P	_MUT.pdb
A	L	-0.109007	S2M11_7K43	SA494P	_MUT.pdb
H	L	-26.3246	S2M11_7K43	SA494P	_MUT.pdb
A	H	-14.4975	S2M11_7K43	SA494P	_WT.pdb
A	L	-0.109007	S2M11_7K43	SA494P	_WT.pdb
H	L	-26.3246	S2M11_7K43	SA494P	_WT.pdb
A	H	-6.60106	S304_7JX3	EA484K	_MUT.pdb
A	L	-5.73883	S304_7JX3	EA484K	_MUT.pdb
H	L	-22.1655	S304_7JX3	EA484K	_MUT.pdb
A	H	-6.60106	S304_7JX3	EA484K	_WT.pdb
A	L	-5.73883	S304_7JX3	EA484K	_WT.pdb
H	L	-22.1655	S304_7JX3	EA484K	_WT.pdb
A	H	-6.60106	S304_7JX3	SA494P.EA484K	_MUT.pdb
A	L	-5.73883	S304_7JX3	SA494P.EA484K	_MUT.pdb
H	L	-22.1655	S304_7JX3	SA494P.EA484K	_MUT.pdb
A	H	-6.60106	S304_7JX3	SA494P.EA484K	_WT.pdb
A	L	-5.73883	S304_7JX3	SA494P.EA484K	_WT.pdb
H	L	-22.1655	S304_7JX3	SA494P.EA484K	_WT.pdb
A	H	-6.60106	S304_7JX3	SA494P	_MUT.pdb
A	L	-5.73883	S304_7JX3	SA494P	_MUT.pdb
H	L	-22.1655	S304_7JX3	SA494P	_MUT.pdb
A	H	-6.60106	S304_7JX3	SA494P	_WT.pdb
A	L	-5.73883	S304_7JX3	SA494P	_WT.pdb
H	L	-22.1655	S304_7JX3	SA494P	_WT.pdb
A	H	-11.4203	S309_7JX3	EA484K	_MUT.pdb
A	L	-0.713604	S309_7JX3	EA484K	_MUT.pdb
H	L	-22.0485	S309_7JX3	EA484K	_MUT.pdb
A	H	-11.4203	S309_7JX3	EA484K	_WT.pdb
A	L	-0.713604	S309_7JX3	EA484K	_WT.pdb
H	L	-22.0485	S309_7JX3	EA484K	_WT.pdb
A	H	-11.4203	S309_7JX3	SA494P.EA484K	_MUT.pdb
A	L	-0.713604	S309_7JX3	SA494P.EA484K	_MUT.pdb
H	L	-22.0485	S309_7JX3	SA494P.EA484K	_MUT.pdb
A	H	-11.4203	S309_7JX3	SA494P.EA484K	_WT.pdb
A	L	-0.713604	S309_7JX3	SA494P.EA484K	_WT.pdb
H	L	-22.0485	S309_7JX3	SA494P.EA484K	_WT.pdb
A	H	-11.4203	S309_7JX3	SA494P	_MUT.pdb
A	L	-0.713604	S309_7JX3	SA494P	_MUT.pdb
H	L	-22.0485	S309_7JX3	SA494P	_MUT.pdb
A	H	-11.4203	S309_7JX3	SA494P	_WT.pdb
A	L	-0.713604	S309_7JX3	SA494P	_WT.pdb
H	L	-22.0485	S309_7JX3	SA494P	_WT.pdb
A	H	-17.5994	SR4_7C8V	EA484K	_MUT.pdb
A	H	-17.1739	SR4_7C8V	EA484K	_WT.pdb
A	H	-17.1715	SR4_7C8V	SA494P.EA484K	_MUT.pdb
A	H	-17.4007	SR4_7C8V	SA494P.EA484K	_WT.pdb
A	H	-16.8198	SR4_7C8V	SA494P	_MUT.pdb
A	H	-17.4007	SR4_7C8V	SA494P	_WT.pdb
A	H	-12.5955	STE90-C11_7B3O	EA484K	_MUT.pdb
A	L	-5.93128	STE90-C11_7B3O	EA484K	_MUT.pdb
H	L	-20.7779	STE90-C11_7B3O	EA484K	_MUT.pdb
A	H	-12.6209	STE90-C11_7B3O	EA484K	_WT.pdb
A	L	-5.93128	STE90-C11_7B3O	EA484K	_WT.pdb
H	L	-20.7779	STE90-C11_7B3O	EA484K	_WT.pdb
A	H	-12.5955	STE90-C11_7B3O	SA494P.EA484K	_MUT.pdb
A	L	-5.62298	STE90-C11_7B3O	SA494P.EA484K	_MUT.pdb
H	L	-20.7779	STE90-C11_7B3O	SA494P.EA484K	_MUT.pdb
A	H	-12.6209	STE90-C11_7B3O	SA494P.EA484K	_WT.pdb
A	L	-5.93128	STE90-C11_7B3O	SA494P.EA484K	_WT.pdb
H	L	-20.7779	STE90-C11_7B3O	SA494P.EA484K	_WT.pdb
A	H	-12.6209	STE90-C11_7B3O	SA494P	_MUT.pdb
A	L	-5.62298	STE90-C11_7B3O	SA494P	_MUT.pdb
H	L	-20.7779	STE90-C11_7B3O	SA494P	_MUT.pdb
A	H	-12.6209	STE90-C11_7B3O	SA494P	_WT.pdb
A	L	-5.93128	STE90-C11_7B3O	SA494P	_WT.pdb
H	L	-20.7779	STE90-C11_7B3O	SA494P	_WT.pdb
A	H	-18.1246	Sb16_7KGK	EA484K	_MUT.pdb
A	H	-21.1731	Sb16_7KGK	EA484K	_WT.pdb
A	H	-15.8757	Sb16_7KGK	SA494P.EA484K	_MUT.pdb
A	H	-21.1479	Sb16_7KGK	SA494P.EA484K	_WT.pdb
A	H	-18.6429	Sb16_7KGK	SA494P	_MUT.pdb
A	H	-20.9907	Sb16_7KGK	SA494P	_WT.pdb
A	H	-19.4229	Sb45_7KGJ	EA484K	_MUT.pdb
A	H	-25.5104	Sb45_7KGJ	EA484K	_WT.pdb
A	H	-13.0021	Sb45_7KGJ	SA494P.EA484K	_MUT.pdb
A	H	-25.5104	Sb45_7KGJ	SA494P.EA484K	_WT.pdb
A	H	-17.5726	Sb45_7KGJ	SA494P	_MUT.pdb
A	H	-24.8746	Sb45_7KGJ	SA494P	_WT.pdb
A	H	-5.09169	Sb68_7KLW	EA484K	_MUT.pdb
A	H	-5.09169	Sb68_7KLW	EA484K	_WT.pdb
A	H	-5.09169	Sb68_7KLW	SA494P.EA484K	_MUT.pdb
A	H	-5.09169	Sb68_7KLW	SA494P.EA484K	_WT.pdb
A	H	-5.09169	Sb68_7KLW	SA494P	_MUT.pdb
A	H	-5.09169	Sb68_7KLW	SA494P	_WT.pdb
A	H	-6.78925	Ty1_6ZXN	EA484K	_MUT.pdb
A	H	-6.54309	Ty1_6ZXN	EA484K	_WT.pdb
A	H	-6.01127	Ty1_6ZXN	SA494P.EA484K	_MUT.pdb
A	H	-6.55337	Ty1_6ZXN	SA494P.EA484K	_WT.pdb
A	H	-4.50003	Ty1_6ZXN	SA494P	_MUT.pdb
A	H	-6.55124	Ty1_6ZXN	SA494P	_WT.pdb
A	H	-11.6855	U_7KN5	EA484K	_MUT.pdb
A	H	-11.6855	U_7KN5	EA484K	_WT.pdb
A	H	-11.6855	U_7KN5	SA494P.EA484K	_MUT.pdb
A	H	-11.6855	U_7KN5	SA494P.EA484K	_WT.pdb
A	H	-11.6855	U_7KN5	SA494P	_MUT.pdb
A	H	-11.6855	U_7KN5	SA494P	_WT.pdb
A	H	-17.968	V_7KN6	EA484K	_MUT.pdb
A	H	-17.968	V_7KN6	EA484K	_WT.pdb
A	H	-17.968	V_7KN6	SA494P.EA484K	_MUT.pdb
A	H	-17.968	V_7KN6	SA494P.EA484K	_WT.pdb
A	H	-17.968	V_7KN6	SA494P	_MUT.pdb
A	H	-17.968	V_7KN6	SA494P	_WT.pdb
A	H	-7.55823	W_7KN7	EA484K	_MUT.pdb
A	H	-7.55823	W_7KN7	EA484K	_WT.pdb
A	H	-7.55823	W_7KN7	SA494P.EA484K	_MUT.pdb
A	H	-7.55823	W_7KN7	SA494P.EA484K	_WT.pdb
A	H	-7.55823	W_7KN7	SA494P	_MUT.pdb
A	H	-7.55823	W_7KN7	SA494P	_WT.pdb
A	H	-17.4987	mNb6_7KKL	EA484K	_MUT.pdb
A	H	-17.6668	mNb6_7KKL	EA484K	_WT.pdb
A	H	-15.899	mNb6_7KKL	SA494P.EA484K	_MUT.pdb
A	H	-17.4041	mNb6_7KKL	SA494P.EA484K	_WT.pdb
A	H	-15.2752	mNb6_7KKL	SA494P	_MUT.pdb
A	H	-17.2014	mNb6_7KKL	SA494P	_WT.pdb

## Sheet: Sheet2
Antibody	EA484K	SA494P	SA494P.EA484K	dddG
Ty1_6ZXN	-0.0376214	0.313103	0.0827208	0.120342
SR4_7C8V	-0.024776	0.0333837	0.0131719	0.0379479
C002_7K8T	-0.0187625	-2.59194e-05	-0.0427179	-0.0239554
P2B-2F6_7BWJ	-0.00389124	0	-0.00184122	0.00205002
P2C-1A3_7CDJ	-0.000357714	0	0.00184446	0.00220218
LY-CoV555_7KMG	-4.34681e-06	-0.000291494	-0.000749766	-0.000745419
CV07-250_6XKQ	0	0	4.70216e-06	4.70216e-06
15033-7_7KLH	0	0	0	0
2-15_7L5B	0	0	0	0
298_7K9Z	0	0	0	0
2H2_7DK4	0	0	0	0
52_7K9Z	0	0	0	0
Ab2-4_6XEY	0	0	0	0
B38_7BZ5	0	0	0	0
BD-236_7CHB	0	0	0	0
BD-368-2_7CHF	0	0	0	0
BD-604_7CHF	0	0	0	0
BD-629_7CH5	0	0	0	0
C102_7K8M	0	0	0	0
C105_6XCM	0	0	0	0
C121_7K8X	0	0	0	0
C1A-B12_7KFV	0	0	0	0
CB6_7C01	0	0	0	0
COVA1-16_7JMW	0	0	0	0
COVA2-04_7JMO	0	0	0	0
CR3014-C8_7KZB	0	0	0	0
CR3022_6YLA	0	0	0	0
DH1047_7LD1	0	0	0	0
EY6A_6ZCZ	0	0	0	0
H014_7CAI	0	0	0	0
LY-CoV481_7KMI	0	0	0	0
LY-CoV488_7KMH	0	0	0	0
P17_7CWN	0	0	0	0
P2C-1F11_7CDI	0	0	0	0
REGN10933_6XDG	0	0	0	0
REGN10987_6XDG	0	0	0	0
S2A4_7JVC	0	0	0	0
S2H14_7JX3	0	0	0	0
S2M11_7K43	0	0	0	0
S304_7JX3	0	0	0	0
S309_7JX3	0	0	0	0
Sb68_7KLW	0	0	0	0
STE90-C11_7B3O	0	0	0	0
U_7KN5	0	0	0	0
V_7KN6	0	0	0	0
W_7KN7	0	0	0	0
S2E12_7K4N	0	0	-6.49697e-06	-6.49697e-06
C144_7K90	0	-2.07209e-05	-3.08233e-05	-3.08233e-05
COVA2-39_7JMP	0	0	-9.69707e-05	-9.69707e-05
CT-P59_7CM4	0	0	-0.000311395	-0.000311395
CV07-270_6XKP	0	0	-0.0136647	-0.0136647
C119_7K8W	0	-0.0736943	-0.0538442	-0.0538442
BD23_7BYR	1.0563e-06	0	0.00101194	0.00101088
P4A1_7CJF	0.000930305	-0.000124041	-0.000413469	-0.00134377
CV30_6XE1	0.00335173	0.00151047	0.0048527	0.00150098
C104_7K8U	0.00547506	0	0	-0.00547506
mNb6_7KKL	0.00951502	0.111979	0.0864796	0.0769646
E_7KN5	0.0108794	0.732563	0.73513	0.72425
MR17_7C8W	0.0334525	-0.0382488	-0.010362	-0.0438145
Sb16_7KGK	0.14398	0.11185	0.249301	0.105321
Sb45_7KGJ	0.238628	0.293552	0.490322	0.251693
H11-D4_6YZ5	0.370918	0.594131	0.950168	0.579251
H11-H4_6ZH9	0.462858	0.575933	1.01666	0.553798
Nb20_7JVB	0.629586	-0.143436	0.475203	-0.154384
